# Supplementary material for: Identification of the PAK4 interactome reveals PAK4 phosphorylation of N-WASP and promotion of Arp2/3-dependent actin polymerization
Source: Oncotarget. 2017 Aug 18;8(44):77061–74. doi: 10.18632/oncotarget.20352 (PMC5652764; doi:10.18632/oncotarget.20352)
Supplement: Supplementary file 2 [file oncotarget-08-77061-s002.xlsx]

## Sheet: Sheet1
Supplementary Table 1: Quantitative mass spectrometry data for the PAK4 interactome
											Whole cell					Cytoplasmic fraction					Nuclear fraction
Accession	Gene symbol	Description	ΣCoverage	Σ# Proteins	Σ# Unique Peptides	Σ# Peptides	Σ# PSMs	# AAs	MW [kDa]	calc. pI	Ratio (PAK4/BAP)	Ratio cutoff	P value	FDR cutoff	Double cutoff	Ratio (PAK4/BAP)	Ratio cutoff	P value	FDR cutoff	Double cutoff	Ratio (PAK4/BAP)	Ratio cutoff	P value	FDR cutoff	Double cutoff	Know PAK4 interactors	PAK1 interactome
O96013	PAK4	Serine/threonine-protein kinase PAK 4 OS=Homo sapiens GN=PAK4 PE=1 SV=1 - [PAK4_HUMAN]	59.73	8	32	32	637	591	64.0322	9.72998	7.83467	Pass	5.4679e-06	Pass	Pass	4.30167	Pass	0.000309246	Pass	Pass	5.2495	Pass	0.00210811	Pass	Pass
Q8NC51	SERBP1	Plasminogen activator inhibitor 1 RNA-binding protein OS=Homo sapiens GN=SERBP1 PE=1 SV=2 - [PAIRB_HUMAN]	31.86	1	10	10	66	408	44.9385	8.646	6.43933	Pass	3.13186e-05	Pass	Pass	1.79967	Pass	0.000211141	Pass	Pass	2.112	Pass	0.0103361	Pass	Pass
P19338	NCL	Nucleolin OS=Homo sapiens GN=NCL PE=1 SV=3 - [NUCL_HUMAN]	40.56	6	28	28	147	710	76.5684	4.70361	4.32367	Pass	5.42736e-05	Pass	Pass	2.01033	Pass	0.000562032	Pass	Pass	2.03475	Pass	0.0184299	Pass	Pass
H0YN26	ANP32A	Acidic leucine-rich nuclear phosphoprotein 32 family member A OS=Homo sapiens GN=ANP32A PE=2 SV=1 - [H0YN26_HUMAN]	43.5	5	4	7	44	177	19.9851	4.57666	5.75333	Pass	0.000142939	Pass	Pass	1.501	Pass	0.0168628	Pass	Pass	1.9995	Pass	0.00174545	Pass	Pass
Q12906	ILF3	Interleukin enhancer-binding factor 3 OS=Homo sapiens GN=ILF3 PE=1 SV=3 - [ILF3_HUMAN]	10.74	7	7	7	20	894	95.2791	8.76318	6.15	Pass	0.00019351	Pass	Pass	3.04367	Pass	0.00041751	Pass	Pass	2.33575	Pass	0.00424588	Pass	Pass
P61981	YWHAG	14-3-3 protein gamma OS=Homo sapiens GN=YWHAG PE=1 SV=2 - [1433G_HUMAN]	16.19	8	1	4	22	247	28.2849	4.89404	7.39233	Pass	0.00279866	Pass	Pass	2.48633	Pass	0.0017569	Pass	Pass	2.139	Pass	0.0108203	Pass	Pass	YES
Q9Y5B9	SUPT16H	FACT complex subunit SPT16 OS=Homo sapiens GN=SUPT16H PE=1 SV=1 - [SP16H_HUMAN]	20.92	1	17	17	65	1047	119.838	5.65576	3.988	Pass	0.00335565	Pass	Pass	1.63	Pass	0.0169702	Pass	Pass	1.99975	Pass	0.00839218	Pass	Pass
Q9Y285	FARSA	Phenylalanine--tRNA ligase alpha subunit OS=Homo sapiens GN=FARSA PE=1 SV=3 - [SYFA_HUMAN]	11.22	6	4	4	29	508	57.5275	7.79639	3.44833	Pass	0.00974915	Pass	Pass	1.74167	Pass	0.00122213	Pass	Pass	2.1965	Pass	0.000194086	Pass	Pass
P39748	FEN1	Flap endonuclease 1 OS=Homo sapiens GN=FEN1 PE=1 SV=1 - [FEN1_HUMAN]	20.26	3	5	5	29	380	42.5661	8.6167	2.42733	Pass	0.0149232	Pass	Pass	1.92067	Pass	0.00746785	Pass	Pass	2.0335	Pass	0.00294487	Pass	Pass
D6RAF8	HNRNPD	Heterogeneous nuclear ribonucleoprotein D0 (Fragment) OS=Homo sapiens GN=HNRNPD PE=2 SV=1 - [D6RAF8_HUMAN]	39.82	10	6	7	16	221	23.0622	5.10986	2.49333	Pass	0.022272	Pass	Pass	2.81	Pass	0.00029295	Pass	Pass	2.461	Pass	0.00354845	Pass	Pass
P22626	HNRNPA2B1	Heterogeneous nuclear ribonucleoproteins A2/B1 OS=Homo sapiens GN=HNRNPA2B1 PE=1 SV=2 - [ROA2_HUMAN]	29.18	1	9	10	35	353	37.4067	8.95361	2.084	Pass	0.0234255	Pass	Pass	2.02367	Pass	0.00046277	Pass	Pass	1.92825	Pass	0.00243473	Pass	Pass
P04406	GAPDH	Glyceraldehyde-3-phosphate dehydrogenase OS=Homo sapiens GN=GAPDH PE=1 SV=3 - [G3P_HUMAN]	71.04	2	24	24	419	335	36.0304	8.45557	2.974	Pass	0.0120396	Pass	Pass	2.343	Pass	0.0111021	Pass	Pass	1.53375		0.00345991	Pass			YES
P63104	YWHAZ	14-3-3 protein zeta/delta OS=Homo sapiens GN=YWHAZ PE=1 SV=1 - [1433Z_HUMAN]	45.71	12	6	8	42	245	27.7277	4.79248	5.046	Pass	0.000262381	Pass	Pass	2.929	Pass	0.000567331	Pass	Pass	1.35075		0.0587746			YES	YES
P62258	YWHAE	14-3-3 protein epsilon OS=Homo sapiens GN=YWHAE PE=1 SV=1 - [1433E_HUMAN]	40.39	5	5	7	32	255	29.1554	4.7417	5.30567	Pass	0.0016552	Pass	Pass	2.63133	Pass	0.00016196	Pass	Pass	1.48275		0.041374			YES	YES
P61978	HNRNPK	Heterogeneous nuclear ribonucleoprotein K OS=Homo sapiens GN=HNRNPK PE=1 SV=1 - [HNRPK_HUMAN]	36.72	6	13	13	26	463	50.9444	5.5415	2.91333	Pass	0.0027372	Pass	Pass	1.644	Pass	0.000460452	Pass	Pass	1.67425		0.0707838				YES
P67809	YBX1	Nuclease-sensitive element-binding protein 1 OS=Homo sapiens GN=YBX1 PE=1 SV=3 - [YBOX1_HUMAN]	41.36	4	6	7	19	324	35.9027	9.87646	3.20467	Pass	1.19892e-05	Pass	Pass	1.91233	Pass	0.0059481	Pass	Pass							YES
P62269	RPS18	40S ribosomal protein S18 OS=Homo sapiens GN=RPS18 PE=1 SV=3 - [RS18_HUMAN]	26.32	2	5	5	26	152	17.7079	10.9897	3.709	Pass	2.12414e-05	Pass	Pass	1.75467	Pass	0.00144663	Pass	Pass							YES
P62081	RPS7	40S ribosomal protein S7 OS=Homo sapiens GN=RPS7 PE=1 SV=1 - [RS7_HUMAN]	45.36	2	8	8	21	194	22.1133	10.0962	3.86133	Pass	2.27314e-05	Pass	Pass	1.699	Pass	2.54711e-05	Pass	Pass							YES
P62899	RPL31	60S ribosomal protein L31 OS=Homo sapiens GN=RPL31 PE=1 SV=1 - [RL31_HUMAN]	27.2	6	5	5	7	125	14.4539	10.5356	5.90133	Pass	3.04972e-05	Pass	Pass	1.74667	Pass	1.41594e-05	Pass	Pass							YES
P62249	RPS16	40S ribosomal protein S16 OS=Homo sapiens GN=RPS16 PE=1 SV=2 - [RS16_HUMAN]	39.73	6	8	8	16	146	16.435	10.2134	3.46267	Pass	3.17286e-05	Pass	Pass	1.76167	Pass	0.000371044	Pass	Pass							YES
D6RAT0	RPS3A	40S ribosomal protein S3a OS=Homo sapiens GN=RPS3A PE=2 SV=1 - [D6RAT0_HUMAN]	51.54	13	11	11	45	227	25.8704	9.42236	3.78533	Pass	3.18654e-05	Pass	Pass	1.655	Pass	7.27788e-05	Pass	Pass							YES
P62241	RPS8	40S ribosomal protein S8 OS=Homo sapiens GN=RPS8 PE=1 SV=2 - [RS8_HUMAN]	45.67	2	9	9	45	208	24.1902	10.3159	3.77267	Pass	3.19812e-05	Pass	Pass	1.715	Pass	0.000216386	Pass	Pass							YES
P62753	RPS6	40S ribosomal protein S6 OS=Homo sapiens GN=RPS6 PE=1 SV=1 - [RS6_HUMAN]	30.52	3	9	9	42	249	28.663	10.8433	3.83733	Pass	5.62346e-05	Pass	Pass	1.60833	Pass	0.000217933	Pass	Pass							YES
P62263	RPS14	40S ribosomal protein S14 OS=Homo sapiens GN=RPS14 PE=1 SV=3 - [RS14_HUMAN]	41.06	3	9	9	50	151	16.2625	10.0522	3.31233	Pass	5.74626e-05	Pass	Pass	1.60067	Pass	0.000183406	Pass	Pass							Yes
P62851	RPS25	40S ribosomal protein S25 OS=Homo sapiens GN=RPS25 PE=1 SV=1 - [RS25_HUMAN]	24	1	4	4	17	125	13.7337	10.1108	4.27267	Pass	6.16836e-05	Pass	Pass	1.795	Pass	0.000227304	Pass	Pass							YES
P62277	RPS13	40S ribosomal protein S13 OS=Homo sapiens GN=RPS13 PE=1 SV=2 - [RS13_HUMAN]	35.76	3	6	6	17	151	17.2117	10.5356	3.967	Pass	7.44739e-05	Pass	Pass	1.699	Pass	0.000230093	Pass	Pass						YES	YES
P62857	RPS28	40S ribosomal protein S28 OS=Homo sapiens GN=RPS28 PE=1 SV=1 - [RS28_HUMAN]	36.23	1	3	3	14	69	7.8362	10.6968	3	Pass	8.65926e-05	Pass	Pass	1.78167	Pass	0.00204222	Pass	Pass							YES
P18124	RPL7	60S ribosomal protein L7 OS=Homo sapiens GN=RPL7 PE=1 SV=1 - [RL7_HUMAN]	32.26	4	11	11	24	248	29.2072	10.6528	5.445	Pass	9.39911e-05	Pass	Pass	1.86	Pass	0.000726223	Pass	Pass							YES
P62244	RPS15A	40S ribosomal protein S15a OS=Homo sapiens GN=RPS15A PE=1 SV=2 - [RS15A_HUMAN]	33.08	7	3	3	21	130	14.83	10.1255	2.99067	Pass	0.000111571	Pass	Pass	1.848	Pass	0.000534874	Pass	Pass							YES
P62701	RPS4X	40S ribosomal protein S4, X isoform OS=Homo sapiens GN=RPS4X PE=1 SV=2 - [RS4X_HUMAN]	46.39	5	12	12	39	263	29.5791	10.1548	3.553	Pass	0.000191907	Pass	Pass	1.75233	Pass	2.91885e-05	Pass	Pass							YES
P62854	RPS26	40S ribosomal protein S26 OS=Homo sapiens GN=RPS26 PE=1 SV=3 - [RS26_HUMAN]	23.48	2	2	2	7	115	13.0071	11.0044	3.34133	Pass	0.000637835	Pass	Pass	1.58133	Pass	0.00179372	Pass	Pass							YES
Q9NSD9	FARSB	Phenylalanine--tRNA ligase beta subunit OS=Homo sapiens GN=FARSB PE=1 SV=3 - [SYFB_HUMAN]	14.09	2	8	8	19	589	66.0735	6.84424	5.942	Pass	4.79306e-05	Pass	Pass	1.64433	Pass	0.00734371	Pass	Pass	1.84175		0.0124327	Pass
Q00341	HDLBP	Vigilin OS=Homo sapiens GN=HDLBP PE=1 SV=2 - [VIGLN_HUMAN]	10.57	13	8	8	28	1268	141.368	6.87354	2.73333	Pass	6.3275e-05	Pass	Pass	1.783	Pass	0.0038292	Pass	Pass	1.952	Pass	0.0928044
P63244	GNB2L1	Guanine nucleotide-binding protein subunit beta-2-like 1 OS=Homo sapiens GN=GNB2L1 PE=1 SV=3 - [GBLP_HUMAN]	48.58	21	13	13	43	317	35.0546	7.69385	3.093	Pass	7.72573e-05	Pass	Pass	1.78267	Pass	0.000767407	Pass	Pass	1.57775		0.00996344	Pass
Q00839	HNRNPU	Heterogeneous nuclear ribonucleoprotein U OS=Homo sapiens GN=HNRNPU PE=1 SV=6 - [HNRPU_HUMAN]	18.79	2	9	9	25	825	90.528	5.99854	3.10067	Pass	0.000250294	Pass	Pass	1.91533	Pass	0.00292971	Pass	Pass	1.8075		0.0153362	Pass
P12956	XRCC6	X-ray repair cross-complementing protein 6 OS=Homo sapiens GN=XRCC6 PE=1 SV=2 - [XRCC6_HUMAN]	33.99	4	15	15	47	609	69.7991	6.63916	4.42433	Pass	0.00079995	Pass	Pass	1.80767	Pass	0.00351336	Pass	Pass	2.07225	Pass	0.0373243
Q7KZF4	SND1	Staphylococcal nuclease domain-containing protein 1 OS=Homo sapiens GN=SND1 PE=1 SV=1 - [SND1_HUMAN]	36.7	2	23	23	112	910	101.934	7.1665	3.25533	Pass	0.00172589	Pass	Pass	2.07533	Pass	0.000456976	Pass	Pass	1.567		0.0188843	Pass
Q9Y265	RUVBL1	RuvB-like 1 OS=Homo sapiens GN=RUVBL1 PE=1 SV=1 - [RUVB1_HUMAN]	21.93	4	7	7	11	456	50.1963	6.41748	2.41767	Pass	0.00204848	Pass	Pass	1.671	Pass	0.0005091	Pass	Pass	2.08025	Pass	0.0358151
P04075	ALDOA	Fructose-bisphosphate aldolase A OS=Homo sapiens GN=ALDOA PE=1 SV=2 - [ALDOA_HUMAN]	60.99	11	22	26	187	364	39.3953	8.08936	1.96333	Pass	0.0122973	Pass	Pass	1.86	Pass	0.0231145	Pass	Pass	1.76075		0.00854778	Pass
M0R0F0	RPS5	40S ribosomal protein S5 (Fragment) OS=Homo sapiens GN=RPS5 PE=2 SV=1 - [M0R0F0_HUMAN]	30.5	4	6	6	33	200	22.3768	9.5542	3.85767	Pass	0.000194914	Pass	Pass	1.582	Pass	6.33637e-05	Pass	Pass	1.819		0.029491
P13010	XRCC5	X-ray repair cross-complementing protein 5 OS=Homo sapiens GN=XRCC5 PE=1 SV=3 - [XRCC5_HUMAN]	22.95	2	12	12	38	732	82.6523	5.80811	3.99333	Pass	0.00039287	Pass	Pass	1.892	Pass	0.000603233	Pass	Pass	1.60275		0.0797493
P53999	SUB1	Activated RNA polymerase II transcriptional coactivator p15 OS=Homo sapiens GN=SUB1 PE=1 SV=3 - [TCP4_HUMAN]	35.43	3	4	4	17	127	14.3864	9.59814	3.15133	Pass	0.000498243	Pass	Pass	1.743	Pass	0.00989415	Pass	Pass	0.97825		0.885045
O60506	SYNCRIP	Heterogeneous nuclear ribonucleoprotein Q OS=Homo sapiens GN=SYNCRIP PE=1 SV=2 - [HNRPQ_HUMAN]	29.05	2	10	13	40	623	69.5596	8.5874	3.628	Pass	0.000629751	Pass	Pass	1.756	Pass	0.00018677	Pass	Pass	1.83775		0.0316781
P06748	NPM1	Nucleophosmin OS=Homo sapiens GN=NPM1 PE=1 SV=2 - [NPM_HUMAN]	31.63	3	10	10	68	294	32.5548	4.77979	4.559	Pass	0.00127212	Pass	Pass	2.32033	Pass	0.0016534	Pass	Pass	1.40775		0.229684
P31946	YWHAB	14-3-3 protein beta/alpha OS=Homo sapiens GN=YWHAB PE=1 SV=3 - [1433B_HUMAN]	47.97	10	5	8	36	246	28.0648	4.83057	5.10933	Pass	0.00137544	Pass	Pass	1.97267	Pass	0.00160951	Pass	Pass	1.67075		0.027956			YES
Q13263	TRIM28	Transcription intermediary factor 1-beta OS=Homo sapiens GN=TRIM28 PE=1 SV=5 - [TIF1B_HUMAN]	8.74	3	6	6	21	835	88.4934	5.77002	2.65533	Pass	0.00170525	Pass	Pass	3.26667	Pass	0.0140833	Pass	Pass	1.43475		0.207525
D6RIU0	HNRNPH1	Heterogeneous nuclear ribonucleoprotein H (Fragment) OS=Homo sapiens GN=HNRNPH1 PE=2 SV=1 - [D6RIU0_HUMAN]	38.69	22	4	4	26	168	18.6912	5.021	1.859	Pass	0.0103802	Pass	Pass	1.601	Pass	0.00594009	Pass	Pass	1.68425		0.0273337
P23284	PPIB	Peptidyl-prolyl cis-trans isomerase B OS=Homo sapiens GN=PPIB PE=1 SV=2 - [PPIB_HUMAN]	42.13	1	10	10	34	216	23.7275	9.40771	1.965	Pass	0.0126712	Pass	Pass	1.509	Pass	0.0281141	Pass	Pass	1.2225		0.284793
P35637	FUS	RNA-binding protein FUS OS=Homo sapiens GN=FUS PE=1 SV=1 - [FUS_HUMAN]	16.54	4	6	6	23	526	53.3938	9.36377	2.87467	Pass	0.0138696	Pass	Pass	2.16767	Pass	0.00760816	Pass	Pass	1.71625		0.0342854
P40429	RPL13A	60S ribosomal protein L13a OS=Homo sapiens GN=RPL13A PE=1 SV=2 - [RL13A_HUMAN]	24.63	4	5	5	13	203	23.5624	10.9312	7.10267	Pass	5.19982e-06	Pass	Pass	1.905	Pass	0.000241189	Pass	Pass
P47914	RPL29	60S ribosomal protein L29 OS=Homo sapiens GN=RPL29 PE=1 SV=2 - [RL29_HUMAN]	9.43	1	1	1	6	159	17.7411	11.6636	6.026	Pass	6.74555e-06	Pass	Pass	1.80067	Pass	0.000457559	Pass	Pass
P32969	RPL9	60S ribosomal protein L9 OS=Homo sapiens GN=RPL9 PE=1 SV=1 - [RL9_HUMAN]	42.71	5	6	6	16	192	21.8498	9.94971	4.96733	Pass	8.45336e-06	Pass	Pass	1.97367	Pass	0.000808507	Pass	Pass
P42766	RPL35	60S ribosomal protein L35 OS=Homo sapiens GN=RPL35 PE=1 SV=2 - [RL35_HUMAN]	26.83	2	4	4	16	123	14.5426	11.0483	6.976	Pass	9.52989e-06	Pass	Pass	1.82367	Pass	0.000811634	Pass	Pass
G3V1A1	RPL8	60S ribosomal protein L8 OS=Homo sapiens GN=RPL8 PE=2 SV=1 - [G3V1A1_HUMAN]	32.93	4	4	4	17	167	18.1579	10.5649	4.329	Pass	1.19162e-05	Pass	Pass	1.58833	Pass	9.14864e-05	Pass	Pass
P46777	RPL5	60S ribosomal protein L5 OS=Homo sapiens GN=RPL5 PE=1 SV=3 - [RL5_HUMAN]	47.14	3	12	12	34	297	34.3407	9.71533	6.18333	Pass	1.25499e-05	Pass	Pass	1.72367	Pass	0.000253696	Pass	Pass						YES
P46779	RPL28	60S ribosomal protein L28 OS=Homo sapiens GN=RPL28 PE=1 SV=3 - [RL28_HUMAN]	33.58	4	6	6	17	137	15.7377	12.0151	6.54067	Pass	1.27721e-05	Pass	Pass	1.93333	Pass	0.00410822	Pass	Pass
P62829	RPL23	60S ribosomal protein L23 OS=Homo sapiens GN=RPL23 PE=1 SV=1 - [RL23_HUMAN]	43.57	5	5	5	12	140	14.8561	10.5063	5.69267	Pass	1.51671e-05	Pass	Pass	1.97467	Pass	1.36257e-05	Pass	Pass
J3KTJ8	RPL26	60S ribosomal protein L26 (Fragment) OS=Homo sapiens GN=RPL26 PE=2 SV=1 - [J3KTJ8_HUMAN]	25.77	11	4	4	6	97	11.5903	10.9019	6.664	Pass	1.69392e-05	Pass	Pass	1.71767	Pass	2.52537e-05	Pass	Pass
J3QR09	RPL19	Ribosomal protein L19 OS=Homo sapiens GN=RPL19 PE=2 SV=1 - [J3QR09_HUMAN]	17.62	4	3	3	9	193	23.1201	11.4731	8.145	Pass	1.90092e-05	Pass	Pass	1.73533	Pass	0.00025032	Pass	Pass
P26373	RPL13	60S ribosomal protein L13 OS=Homo sapiens GN=RPL13 PE=1 SV=4 - [RL13_HUMAN]	29.86	4	7	7	23	211	24.2465	11.6489	6.96433	Pass	1.99301e-05	Pass	Pass	1.70067	Pass	0.000128213	Pass	Pass
P39019	RPS19	40S ribosomal protein S19 OS=Homo sapiens GN=RPS19 PE=1 SV=2 - [RS19_HUMAN]	50.34	5	9	9	28	145	16.0505	10.3159	4.33867	Pass	2.49277e-05	Pass	Pass	1.60567	Pass	9.46948e-05	Pass	Pass
Q9UQ80	PA2G4	Proliferation-associated protein 2G4 OS=Homo sapiens GN=PA2G4 PE=1 SV=3 - [PA2G4_HUMAN]	51.27	11	21	21	51	394	43.7592	6.55127	4.87767	Pass	2.99966e-05	Pass	Pass	1.90033	Pass	0.00042184	Pass	Pass
J3QS96	RPL17	60S ribosomal protein L17 (Fragment) OS=Homo sapiens GN=RPL17 PE=2 SV=1 - [J3QS96_HUMAN]	30.43	9	4	4	16	138	15.9494	10.521	7.68567	Pass	3.32292e-05	Pass	Pass	1.89733	Pass	2.83149e-05	Pass	Pass
E9PJD9	RPL27A	60S ribosomal protein L27a OS=Homo sapiens GN=RPL27A PE=2 SV=1 - [E9PJD9_HUMAN]	12.09	4	1	1	4	91	10.1206	10.2134	7.90933	Pass	3.44239e-05	Pass	Pass	2.11833	Pass	0.000188485	Pass	Pass
P62750	RPL23A	60S ribosomal protein L23a OS=Homo sapiens GN=RPL23A PE=1 SV=1 - [RL23A_HUMAN]	43.59	6	7	7	19	156	17.6841	10.4478	6.77267	Pass	3.60811e-05	Pass	Pass	1.925	Pass	0.000337409	Pass	Pass
B5MCT8	RPS9	40S ribosomal protein S9 OS=Homo sapiens GN=RPS9 PE=2 SV=1 - [B5MCT8_HUMAN]	30.94	5	6	6	15	139	16.6174	11.063	3.947	Pass	3.65219e-05	Pass	Pass	1.808	Pass	6.51857e-05	Pass	Pass
C9JXB8	RPL24	60S ribosomal protein L24 OS=Homo sapiens GN=RPL24 PE=2 SV=1 - [C9JXB8_HUMAN]	27.27	3	4	4	13	121	14.3598	11.312	4.904	Pass	4.61048e-05	Pass	Pass	1.957	Pass	1.30253e-05	Pass	Pass
P23396	RPS3	40S ribosomal protein S3 OS=Homo sapiens GN=RPS3 PE=1 SV=2 - [RS3_HUMAN]	55.97	13	13	13	36	243	26.6714	9.65674	3.62333	Pass	4.63622e-05	Pass	Pass	1.741	Pass	5.47734e-05	Pass	Pass
P05388	RPLP0	60S acidic ribosomal protein P0 OS=Homo sapiens GN=RPLP0 PE=1 SV=1 - [RLA0_HUMAN]	47.95	14	10	10	38	317	34.2518	5.97314	6.39533	Pass	4.91199e-05	Pass	Pass	1.99533	Pass	7.78493e-05	Pass	Pass
P62266	RPS23	40S ribosomal protein S23 OS=Homo sapiens GN=RPS23 PE=1 SV=3 - [RS23_HUMAN]	48.95	5	7	7	29	143	15.7977	10.4917	3.548	Pass	5.40147e-05	Pass	Pass	1.771	Pass	4.85916e-05	Pass	Pass
P13639	EEF2	Elongation factor 2 OS=Homo sapiens GN=EEF2 PE=1 SV=4 - [EF2_HUMAN]	37.53	2	25	26	89	858	95.277	6.82959	4.25867	Pass	5.6036e-05	Pass	Pass	2.142	Pass	0.0035835	Pass	Pass
M0R3D6	RPL18A	60S ribosomal protein L18a (Fragment) OS=Homo sapiens GN=RPL18A PE=2 SV=1 - [M0R3D6_HUMAN]	37.59	5	5	5	21	141	16.7038	10.77	5.06267	Pass	5.99879e-05	Pass	Pass	1.79067	Pass	0.000231355	Pass	Pass
P62280	RPS11	40S ribosomal protein S11 OS=Homo sapiens GN=RPS11 PE=1 SV=3 - [RS11_HUMAN]	43.67	4	8	8	20	158	18.419	10.3013	3.802	Pass	6.02422e-05	Pass	Pass	1.695	Pass	0.000182902	Pass	Pass
Q5VVC9	RPL11	60S ribosomal protein L11 (Fragment) OS=Homo sapiens GN=RPL11 PE=2 SV=1 - [Q5VVC9_HUMAN]	21.37	3	3	3	11	131	14.9138	8.86572	6.36	Pass	6.29998e-05	Pass	Pass	1.83333	Pass	0.000330909	Pass	Pass
P60866	RPS20	40S ribosomal protein S20 OS=Homo sapiens GN=RPS20 PE=1 SV=1 - [RS20_HUMAN]	28.57	4	4	4	16	119	13.3643	9.93506	3.695	Pass	6.84177e-05	Pass	Pass	1.66233	Pass	7.50502e-05	Pass	Pass
P46783	RPS10	40S ribosomal protein S10 OS=Homo sapiens GN=RPS10 PE=1 SV=1 - [RS10_HUMAN]	18.79	4	4	4	13	165	18.8859	10.1548	3.68533	Pass	7.0483e-05	Pass	Pass	1.83667	Pass	6.26168e-05	Pass	Pass
C9J9K3	RPSA	40S ribosomal protein SA (Fragment) OS=Homo sapiens GN=RPSA PE=2 SV=1 - [C9J9K3_HUMAN]	31.82	4	6	6	23	264	29.487	5.24951	3.29267	Pass	7.26366e-05	Pass	Pass	1.78567	Pass	8.58855e-05	Pass	Pass
P0CW22	RPS17L	40S ribosomal protein S17-like OS=Homo sapiens GN=RPS17L PE=1 SV=1 - [RS17L_HUMAN]	42.96	5	6	6	21	135	15.5404	9.84717	3.592	Pass	7.95357e-05	Pass	Pass	1.74967	Pass	0.001813	Pass	Pass
E7EQV9	RPL15	Ribosomal protein L15 (Fragment) OS=Homo sapiens GN=RPL15 PE=2 SV=1 - [E7EQV9_HUMAN]	26.44	5	5	5	13	174	20.4971	11.2827	8.09167	Pass	8.03707e-05	Pass	Pass	1.79067	Pass	3.02543e-05	Pass	Pass
P25398	RPS12	40S ribosomal protein S12 OS=Homo sapiens GN=RPS12 PE=1 SV=3 - [RS12_HUMAN]	53.79	1	6	6	26	132	14.5055	7.21045	3.62333	Pass	9.64309e-05	Pass	Pass	1.80767	Pass	0.000137483	Pass	Pass
P36578	RPL4	60S ribosomal protein L4 OS=Homo sapiens GN=RPL4 PE=1 SV=5 - [RL4_HUMAN]	19.67	4	9	9	33	427	47.6674	11.063	6.143	Pass	0.00010324	Pass	Pass	1.81933	Pass	6.53151e-05	Pass	Pass						YES
J3KT73	RPL38	60S ribosomal protein L38 OS=Homo sapiens GN=RPL38 PE=2 SV=1 - [J3KT73_HUMAN]	37.5	4	2	2	4	64	7.56027	9.99365	8.497	Pass	0.000128379	Pass	Pass	1.98067	Pass	0.00137807	Pass	Pass
P15880	RPS2	40S ribosomal protein S2 OS=Homo sapiens GN=RPS2 PE=1 SV=2 - [RS2_HUMAN]	44.37	9	13	13	34	293	31.3046	10.2427	3.61433	Pass	0.000133398	Pass	Pass	1.74333	Pass	3.58912e-05	Pass	Pass
P61353	RPL27	60S ribosomal protein L27 OS=Homo sapiens GN=RPL27 PE=1 SV=2 - [RL27_HUMAN]	36.76	3	5	5	15	136	15.7877	10.5649	6.093	Pass	0.000140441	Pass	Pass	1.87567	Pass	0.000282058	Pass	Pass
P62861	FAU	40S ribosomal protein S30 OS=Homo sapiens GN=FAU PE=1 SV=1 - [RS30_HUMAN]	16.95	2	1	1	4	59	6.64382	12.147	3.40633	Pass	0.000141082	Pass	Pass	1.81767	Pass	0.00016057	Pass	Pass
G5E9G0	RPL3	60S ribosomal protein L3 OS=Homo sapiens GN=RPL3 PE=2 SV=1 - [G5E9G0_HUMAN]	21.94	6	7	7	32	351	40.2416	10.0083	4.228	Pass	0.000145345	Pass	Pass	1.8	Pass	2.06637e-05	Pass	Pass						YES
F8VWC5	RPL18	60S ribosomal protein L18 OS=Homo sapiens GN=RPL18 PE=2 SV=1 - [F8VWC5_HUMAN]	32.08	7	4	4	17	159	18.08	11.8394	8.09733	Pass	0.000153901	Pass	Pass	1.97233	Pass	7.64929e-05	Pass	Pass
P30050	RPL12	60S ribosomal protein L12 OS=Homo sapiens GN=RPL12 PE=1 SV=1 - [RL12_HUMAN]	58.18	1	7	7	33	165	17.8075	9.42236	6.26667	Pass	0.000154027	Pass	Pass	1.874	Pass	5.8282e-05	Pass	Pass
K7ELS0	C19orf43	Uncharacterized protein C19orf43 OS=Homo sapiens GN=C19orf43 PE=2 SV=1 - [K7ELS0_HUMAN]	20.45	4	3	3	6	132	13.4953	4.90674	3.74667	Pass	0.000155412	Pass	Pass	1.79067	Pass	0.000537457	Pass	Pass
P62424	RPL7A	60S ribosomal protein L7a OS=Homo sapiens GN=RPL7A PE=1 SV=2 - [RL7A_HUMAN]	34.96	3	13	13	38	266	29.977	10.6089	4.167	Pass	0.000169142	Pass	Pass	1.92033	Pass	0.000861115	Pass	Pass						YES
Q9UKD2	MRTO4	mRNA turnover protein 4 homolog OS=Homo sapiens GN=MRTO4 PE=1 SV=2 - [MRT4_HUMAN]	11.72	1	2	2	3	239	27.5429	8.29443	4.38667	Pass	0.000169479	Pass	Pass	2.24533	Pass	0.00026459	Pass	Pass
B4DQ14	EIF2A	Eukaryotic translation initiation factor 2A OS=Homo sapiens GN=EIF2A PE=2 SV=1 - [B4DQ14_HUMAN]	21.61	7	7	7	14	560	62.2499	8.90967	4.35767	Pass	0.000172487	Pass	Pass	1.56967	Pass	0.000159841	Pass	Pass
C9K025	RPL35A	60S ribosomal protein L35a (Fragment) OS=Homo sapiens GN=RPL35A PE=2 SV=1 - [C9K025_HUMAN]	40.43	4	6	6	15	94	10.6387	10.7114	7.96633	Pass	0.000191164	Pass	Pass	1.94667	Pass	0.00014268	Pass	Pass
Q02878	RPL6	60S ribosomal protein L6 OS=Homo sapiens GN=RPL6 PE=1 SV=3 - [RL6_HUMAN]	22.57	7	9	9	15	288	32.7076	10.5796	8.08033	Pass	0.000273366	Pass	Pass	1.853	Pass	0.000148334	Pass	Pass
E7ETK0	RPS24	40S ribosomal protein S24 OS=Homo sapiens GN=RPS24 PE=2 SV=1 - [E7ETK0_HUMAN]	19.85	2	2	2	11	131	15.1873	10.8872	3.907	Pass	0.000274418	Pass	Pass	1.78533	Pass	0.0009201	Pass	Pass
P46778	RPL21	60S ribosomal protein L21 OS=Homo sapiens GN=RPL21 PE=1 SV=2 - [RL21_HUMAN]	26.25	3	3	3	7	160	18.5531	10.4917	5.02067	Pass	0.000297939	Pass	Pass	1.99767	Pass	0.000713251	Pass	Pass
Q9BRP8	WIBG	Partner of Y14 and mago OS=Homo sapiens GN=WIBG PE=1 SV=1 - [WIBG_HUMAN]	64.71	1	10	10	24	204	22.642	9.45166	3.14133	Pass	0.000312302	Pass	Pass	1.546	Pass	0.00023398	Pass	Pass
P35268	RPL22	60S ribosomal protein L22 OS=Homo sapiens GN=RPL22 PE=1 SV=2 - [RL22_HUMAN]	51.56	7	5	5	28	128	14.7778	9.18799	5.96633	Pass	0.000468578	Pass	Pass	1.853	Pass	0.00551356	Pass	Pass
P62906	RPL10A	60S ribosomal protein L10a OS=Homo sapiens GN=RPL10A PE=1 SV=2 - [RL10A_HUMAN]	31.34	1	6	6	31	217	24.8155	9.93506	7.06133	Pass	0.000519823	Pass	Pass	1.849	Pass	0.000319836	Pass	Pass
E7EQV3	PABPC1	Polyadenylate-binding protein 1 OS=Homo sapiens GN=PABPC1 PE=2 SV=1 - [E7EQV3_HUMAN]	9.98	22	4	4	8	591	65.7065	9.64209	2.667	Pass	0.000536064	Pass	Pass	1.55033	Pass	0.00953228	Pass	Pass
C9J4Z3	RPL37A	60S ribosomal protein L37a OS=Homo sapiens GN=RPL37A PE=2 SV=1 - [C9J4Z3_HUMAN]	69.12	8	4	4	4	68	7.61894	10.0083	6.059	Pass	0.00060959	Pass	Pass	1.77467	Pass	4.78724e-05	Pass	Pass
Q8N1G4	LRRC47	Leucine-rich repeat-containing protein 47 OS=Homo sapiens GN=LRRC47 PE=1 SV=1 - [LRC47_HUMAN]	14.07	1	6	6	9	583	63.4337	8.27979	2.302	Pass	0.00083334	Pass	Pass	1.51333	Pass	4.61783e-05	Pass	Pass
O75533	SF3B1	Splicing factor 3B subunit 1 OS=Homo sapiens GN=SF3B1 PE=1 SV=3 - [SF3B1_HUMAN]	4.37	3	4	4	6	1304	145.738	7.09326	2.562	Pass	0.000880052	Pass	Pass	1.959	Pass	0.000134245	Pass	Pass
Q9Y3A5	SBDS	Ribosome maturation protein SBDS OS=Homo sapiens GN=SBDS PE=1 SV=4 - [SBDS_HUMAN]	18.4	1	4	4	8	250	28.7453	8.74854	3.72	Pass	0.000949567	Pass	Pass	1.611	Pass	0.00421536	Pass	Pass
Q14258	TRIM25	E3 ubiquitin/ISG15 ligase TRIM25 OS=Homo sapiens GN=TRIM25 PE=1 SV=2 - [TRI25_HUMAN]	10	1	4	4	7	630	70.9277	8.08936	3.33733	Pass	0.00102169	Pass	Pass	1.79833	Pass	0.000537755	Pass	Pass
O43719	HTATSF1	HIV Tat-specific factor 1 OS=Homo sapiens GN=HTATSF1 PE=1 SV=1 - [HTSF1_HUMAN]	8.48	3	4	4	7	755	85.8006	4.39893	2.30433	Pass	0.00115606	Pass	Pass	1.72733	Pass	0.00151923	Pass	Pass
E7EPB3	RPL14	60S ribosomal protein L14 OS=Homo sapiens GN=RPL14 PE=2 SV=1 - [E7EPB3_HUMAN]	27.42	2	3	3	10	124	14.5486	10.2134	6.92133	Pass	0.00117036	Pass	Pass	2.01167	Pass	0.000108493	Pass	Pass
P27816	MAP4	Microtubule-associated protein 4 OS=Homo sapiens GN=MAP4 PE=1 SV=3 - [MAP4_HUMAN]	21.79	10	17	17	36	1152	120.93	5.42725	3.13233	Pass	0.00138663	Pass	Pass	1.917	Pass	3.06677e-05	Pass	Pass
P05387	RPLP2	60S acidic ribosomal protein P2 OS=Homo sapiens GN=RPLP2 PE=1 SV=1 - [RLA2_HUMAN]	75.65	2	5	6	26	115	11.6578	4.53857	9.00433	Pass	0.00146363	Pass	Pass	2.23	Pass	6.2501e-05	Pass	Pass
D3YTB1	RPL32	60S ribosomal protein L32 (Fragment) OS=Homo sapiens GN=RPL32 PE=2 SV=1 - [D3YTB1_HUMAN]	17.29	3	2	2	8	133	15.6067	11.4438	5.97933	Pass	0.00167116	Pass	Pass	1.675	Pass	5.30496e-05	Pass	Pass
E5RI99	RPL30	60S ribosomal protein L30 (Fragment) OS=Homo sapiens GN=RPL30 PE=2 SV=1 - [E5RI99_HUMAN]	36.84	6	4	4	13	114	12.6476	9.5542	5.69967	Pass	0.00249334	Pass	Pass	2.15967	Pass	0.000262648	Pass	Pass
E9PJT3	SF3B2	Splicing factor 3B subunit 2 (Fragment) OS=Homo sapiens GN=SF3B2 PE=2 SV=1 - [E9PJT3_HUMAN]	6.59	5	1	1	3	273	29.1163	5.65576	2.39233	Pass	0.00292647	Pass	Pass	1.95067	Pass	0.000326926	Pass	Pass
B7Z6B8	DECR1	2,4-dienoyl-CoA reductase, mitochondrial OS=Homo sapiens GN=DECR1 PE=2 SV=1 - [B7Z6B8_HUMAN]	26.69	5	5	5	17	326	34.9722	8.89502	3.85833	Pass	0.00592997	Pass	Pass	1.65033	Pass	0.000880439	Pass	Pass
J3QLE5	SNRPN	Small nuclear ribonucleoprotein-associated protein N (Fragment) OS=Homo sapiens GN=SNRPN PE=2 SV=1 - [J3QLE5_HUMAN]	20.71	6	3	3	7	169	17.5353	9.99365	1.897	Pass	0.0081684	Pass	Pass	1.56633	Pass	0.000744183	Pass	Pass
P78371	CCT2	T-complex protein 1 subunit beta OS=Homo sapiens GN=CCT2 PE=1 SV=4 - [TCPB_HUMAN]	19.07	3	6	6	14	535	57.4521	6.45557	2.017	Pass	0.0163324	Pass	Pass	1.826	Pass	0.0117884	Pass	Pass
P16401	HIST1H1B	Histone H1.5 OS=Homo sapiens GN=HIST1H1B PE=1 SV=3 - [H15_HUMAN]	15.04	4	2	4	5	226	22.5665	10.9165	6.39933	Pass	0.000198573	Pass	Pass						3.7845	Pass	0.00512617	Pass	Pass
Q08211	DHX9	ATP-dependent RNA helicase A OS=Homo sapiens GN=DHX9 PE=1 SV=4 - [DHX9_HUMAN]	13.07	1	12	12	73	1270	140.869	6.84424	4.18567	Pass	0.00021165	Pass	Pass						3.098	Pass	0.00409296	Pass	Pass
E7EUY0	PRKDC	DNA-dependent protein kinase catalytic subunit OS=Homo sapiens GN=PRKDC PE=2 SV=1 - [E7EUY0_HUMAN]	16.46	2	50	50	195	4096	465.089	7.1665	2.84467	Pass	0.000841529	Pass	Pass						2.59375	Pass	0.00856053	Pass	Pass
Q15233	NONO	Non-POU domain-containing octamer-binding protein OS=Homo sapiens GN=NONO PE=1 SV=4 - [NONO_HUMAN]	18.05	4	5	6	10	471	54.1973	8.95361	2.60067	Pass	0.000884055	Pass	Pass						2.5855	Pass	0.010834	Pass	Pass
P49458	SRP9	Signal recognition particle 9 kDa protein OS=Homo sapiens GN=SRP9 PE=1 SV=2 - [SRP09_HUMAN]	12.79	1	1	1	5	86	10.1051	7.97217	3.523	Pass	0.000952496	Pass	Pass						1.9965	Pass	0.00801561	Pass	Pass
O43670	ZNF207	Zinc finger protein 207 OS=Homo sapiens GN=ZNF207 PE=1 SV=1 - [ZN207_HUMAN]	5.44	8	2	2	12	478	50.7171	9.1001	4.249	Pass	0.000985448	Pass	Pass						2.82075	Pass	0.00286527	Pass	Pass
P09874	PARP1	Poly [ADP-ribose] polymerase 1 OS=Homo sapiens GN=PARP1 PE=1 SV=4 - [PARP1_HUMAN]	22.58	3	16	16	52	1014	113.012	8.88037	2.90367	Pass	0.00230193	Pass	Pass						3.139	Pass	0.00567532	Pass	Pass
O60814	HIST1H2BK	Histone H2B type 1-K OS=Homo sapiens GN=HIST1H2BK PE=1 SV=3 - [H2B1K_HUMAN]	8.73	17	1	1	6	126	13.8816	10.3159	3.858	Pass	0.00396585	Pass	Pass						2.661	Pass	0.00970226	Pass	Pass
C9JMU5	DDX17	Probable ATP-dependent RNA helicase DDX17 OS=Homo sapiens GN=DDX17 PE=2 SV=1 - [C9JMU5_HUMAN]	16.41	4	7	10	38	652	72.5301	8.5874	3.53233	Pass	0.00398072	Pass	Pass						1.95375	Pass	0.0022307	Pass	Pass
Q08945	SSRP1	FACT complex subunit SSRP1 OS=Homo sapiens GN=SSRP1 PE=1 SV=1 - [SSRP1_HUMAN]	23.41	3	12	12	60	709	81.0244	6.87354	3.76933	Pass	0.00528836	Pass	Pass						2.1235	Pass	0.00726681	Pass	Pass
Q99986	VRK1	Serine/threonine-protein kinase VRK1 OS=Homo sapiens GN=VRK1 PE=1 SV=1 - [VRK1_HUMAN]	5.56	3	2	2	3	396	45.4474	8.90967	2.62133	Pass	0.00678996	Pass	Pass						2.16375	Pass	0.00584024	Pass	Pass
P05204	HMGN2	Non-histone chromosomal protein HMG-17 OS=Homo sapiens GN=HMGN2 PE=1 SV=3 - [HMGN2_HUMAN]	53.33	1	6	6	17	90	9.38706	9.99365	2.36433	Pass	0.00870059	Pass	Pass						3.778	Pass	0.0139253	Pass	Pass
Q15208	STK38	Serine/threonine-protein kinase 38 OS=Homo sapiens GN=STK38 PE=1 SV=1 - [STK38_HUMAN]	13.76	3	4	5	10	465	54.1554	7.15186	2.07067	Pass	0.0109107	Pass	Pass						2.61675	Pass	0.00470566	Pass	Pass
H7BY36	EWSR1	RNA-binding protein EWS (Fragment) OS=Homo sapiens GN=EWSR1 PE=4 SV=1 - [H7BY36_HUMAN]	9.42	4	2	2	3	308	32.1604	9.81787	2.85667	Pass	0.0110938	Pass	Pass						2.20425	Pass	0.0175467	Pass	Pass
P23246	SFPQ	Splicing factor, proline- and glutamine-rich OS=Homo sapiens GN=SFPQ PE=1 SV=2 - [SFPQ_HUMAN]	14.99	1	7	8	21	707	76.1016	9.43701	2.59433	Pass	0.0184173	Pass	Pass						2.5025	Pass	0.00920007	Pass	Pass
J3QLI9	SNRPD1	Small nuclear ribonucleoprotein Sm D1 OS=Homo sapiens GN=SNRPD1 PE=2 SV=1 - [J3QLI9_HUMAN]	17.33	2	1	1	11	75	8.38771	11.8394	2.06767	Pass	0.00375626	Pass	Pass	1.44167		0.000564824	Pass		1.97025	Pass	0.0324135				YES
P52597	HNRNPF	Heterogeneous nuclear ribonucleoprotein F OS=Homo sapiens GN=HNRNPF PE=1 SV=3 - [HNRPF_HUMAN]	10.36	1	2	2	6	415	45.6429	5.57959	4.72367	Pass	0.000163325	Pass	Pass												YES
Q05639	EEF1A2	Elongation factor 1-alpha 2 OS=Homo sapiens GN=EEF1A2 PE=1 SV=1 - [EF1A2_HUMAN]	34.99	1	4	11	149	463	50.4383	9.02686	2.05067	Pass	0.0171354	Pass	Pass	0.927		0.323791									YES
P62316	SNRPD2	Small nuclear ribonucleoprotein Sm D2 OS=Homo sapiens GN=SNRPD2 PE=1 SV=1 - [SMD2_HUMAN]	32.2	3	4	4	14	118	13.5182	9.90576	1.95833	Pass	0.0182582	Pass	Pass												YES
F5H0T1	STIP1	Stress-induced-phosphoprotein 1 OS=Homo sapiens GN=STIP1 PE=2 SV=1 - [F5H0T1_HUMAN]	2.5	3	1	1	2	519	59.74	6.80029	1.96067	Pass	0.0186927	Pass	Pass												YES
G3V5Q1	APEX1	DNA-(apurinic or apyrimidinic site) lyase (Fragment) OS=Homo sapiens GN=APEX1 PE=2 SV=1 - [G3V5Q1_HUMAN]	47.52	9	10	10	39	242	27.1079	8.76318	2.05667	Pass	0.00765227	Pass	Pass	1.60067	Pass	0.0688205			1.18925		0.227235
V9GYZ6	EPRS	Bifunctional glutamate/proline--tRNA ligase (Fragment) OS=Homo sapiens GN=EPRS PE=3 SV=1 - [V9GYZ6_HUMAN]	1.24	2	1	1	3	968	108.972	7.7085	4.52533	Pass	0.000613553	Pass	Pass	1.83067	Pass	0.040388
P00367	GLUD1	Glutamate dehydrogenase 1, mitochondrial OS=Homo sapiens GN=GLUD1 PE=1 SV=2 - [DHE3_HUMAN]	17.74	4	6	6	8	558	61.3592	7.79639	2.25433	Pass	0.00627549	Pass	Pass	1.721	Pass	0.114424
P51659	HSD17B4	Peroxisomal multifunctional enzyme type 2 OS=Homo sapiens GN=HSD17B4 PE=1 SV=3 - [DHB4_HUMAN]	17.39	6	9	9	20	736	79.6363	8.83643	2.22633	Pass	0.0133278	Pass	Pass	1.66467	Pass	0.333521
P40926	MDH2	Malate dehydrogenase, mitochondrial OS=Homo sapiens GN=MDH2 PE=1 SV=3 - [MDHM_HUMAN]	58.28	5	18	18	71	338	35.4807	8.67529	2.05133	Pass	0.0133666	Pass	Pass	2.44233	Pass	0.0479644
P24752	ACAT1	Acetyl-CoA acetyltransferase, mitochondrial OS=Homo sapiens GN=ACAT1 PE=1 SV=1 - [THIL_HUMAN]	31.62	5	8	8	17	427	45.1706	8.85107	2.051	Pass	0.017417	Pass	Pass	2.54633	Pass	0.0409077
B4DZI8	COPB2	Coatomer protein complex, subunit beta 2 (Beta prime), isoform CRA_b OS=Homo sapiens GN=COPB2 PE=2 SV=1 - [B4DZI8_HUMAN]	4.45	3	3	3	14	877	98.9836	5.16064	2.264	Pass	9.9843e-05	Pass	Pass	1.06933		0.00306786	Pass		2.054	Pass	0.0539589
Q01105	SET	Protein SET OS=Homo sapiens GN=SET PE=1 SV=3 - [SET_HUMAN]	26.55	1	8	8	55	290	33.4687	4.32275	5.08	Pass	0.00029721	Pass	Pass	1.35733		0.0099128	Pass		1.826		0.00472885	Pass
Q92688	ANP32B	Acidic leucine-rich nuclear phosphoprotein 32 family member B OS=Homo sapiens GN=ANP32B PE=1 SV=1 - [AN32B_HUMAN]	25.5	3	3	6	46	251	28.7703	4.05615	3.46967	Pass	0.000907118	Pass	Pass	1.26367		0.0271774	Pass		1.54475		0.006982	Pass
P62979	RPS27A	Ubiquitin-40S ribosomal protein S27a OS=Homo sapiens GN=RPS27A PE=1 SV=2 - [RS27A_HUMAN]	42.95	26	6	6	27	156	17.9535	9.64209	3.01367	Pass	0.000435639	Pass	Pass	1.486		0.0178599	Pass		1.29275		0.218692			YES
B4DP17	CNBP	Cellular nucleic acid-binding protein OS=Homo sapiens GN=CNBP PE=2 SV=1 - [B4DP17_HUMAN]	9.38	2	1	1	6	160	17.6797	7.7085	2.76667	Pass	0.00275048	Pass	Pass	1.41833		0.00116032	Pass		1.53925		0.055607
Q00688	FKBP3	Peptidyl-prolyl cis-trans isomerase FKBP3 OS=Homo sapiens GN=FKBP3 PE=1 SV=1 - [FKBP3_HUMAN]	19.64	2	7	7	25	224	25.1613	9.27588	3.02367	Pass	0.00350797	Pass	Pass	1.48433		0.00754404	Pass		0.738		0.302403
Q8NE71	ABCF1	ATP-binding cassette sub-family F member 1 OS=Homo sapiens GN=ABCF1 PE=1 SV=2 - [ABCF1_HUMAN]	21.07	5	9	9	17	845	95.8665	6.80029	4.09533	Pass	2.78081e-05	Pass	Pass	1.27333		0.0219072	Pass
Q9Y3U8	RPL36	60S ribosomal protein L36 OS=Homo sapiens GN=RPL36 PE=1 SV=3 - [RL36_HUMAN]	20	2	2	2	6	105	12.2459	11.5903	6.37767	Pass	7.80165e-05	Pass	Pass	1.34533		0.0121952	Pass
P42704	LRPPRC	Leucine-rich PPR motif-containing protein, mitochondrial OS=Homo sapiens GN=LRPPRC PE=1 SV=3 - [LPPRC_HUMAN]	5.45	3	6	6	8	1394	157.805	6.12549	2.75067	Pass	0.000446595	Pass	Pass	1.14267		0.00818985	Pass
P30419	NMT1	Glycylpeptide N-tetradecanoyltransferase 1 OS=Homo sapiens GN=NMT1 PE=1 SV=2 - [NMT1_HUMAN]	6.85	4	3	3	6	496	56.7699	7.79639	3.82133	Pass	0.00088398	Pass	Pass	1.45133		0.00256938	Pass
P20042	EIF2S2	Eukaryotic translation initiation factor 2 subunit 2 OS=Homo sapiens GN=EIF2S2 PE=1 SV=2 - [IF2B_HUMAN]	34.23	1	9	9	18	333	38.3644	5.79541	3.05133	Pass	0.00152276	Pass	Pass	1.20867		0.011869	Pass
P41091	EIF2S3	Eukaryotic translation initiation factor 2 subunit 3 OS=Homo sapiens GN=EIF2S3 PE=1 SV=3 - [IF2G_HUMAN]	22.88	4	8	8	18	472	51.0772	8.39697	2.89267	Pass	0.00237064	Pass	Pass	1.15433		0.0125524	Pass
B4DVY1	EIF3D	Eukaryotic translation initiation factor 3 subunit D OS=Homo sapiens GN=EIF3D PE=2 SV=1 - [B4DVY1_HUMAN]	31.66	7	10	10	31	499	58.1037	5.70654	1.83333	Pass	0.00261845	Pass	Pass	1.33067		0.0115669	Pass
Q14204	DYNC1H1	Cytoplasmic dynein 1 heavy chain 1 OS=Homo sapiens GN=DYNC1H1 PE=1 SV=5 - [DYHC1_HUMAN]	5.51	2	18	18	24	4646	532.072	6.40479	1.92333	Pass	0.00762309	Pass	Pass	1.271		0.0168521	Pass
P36551	CPOX	Coproporphyrinogen-III oxidase, mitochondrial OS=Homo sapiens GN=CPOX PE=1 SV=3 - [HEM6_HUMAN]	8.15	2	2	2	4	454	50.12	8.25049	1.89767	Pass	0.0185393	Pass	Pass	1.372		0.00893206	Pass
E9PKP7	UBTF	Nucleolar transcription factor 1 OS=Homo sapiens GN=UBTF PE=2 SV=1 - [E9PKP7_HUMAN]	7.92	3	4	4	11	745	87.3802	9.89111	3.829	Pass	0.000362344	Pass	Pass						2.10025	Pass	0.0264568
P35659	DEK	Protein DEK OS=Homo sapiens GN=DEK PE=1 SV=1 - [DEK_HUMAN]	12	6	4	4	18	375	42.6479	8.55811	2.858	Pass	0.00044263	Pass	Pass						1.8305		0.0159326	Pass
Q8TAQ2	SMARCC2	SWI/SNF complex subunit SMARCC2 OS=Homo sapiens GN=SMARCC2 PE=1 SV=1 - [SMRC2_HUMAN]	2.88	2	2	2	3	1214	132.797	5.69385	2.69633	Pass	0.000867887	Pass	Pass						2.0285	Pass	0.0381905
Q29RF7	PDS5A	Sister chromatid cohesion protein PDS5 homolog A OS=Homo sapiens GN=PDS5A PE=1 SV=1 - [PDS5A_HUMAN]	1.2	1	1	1	3	1337	150.734	7.91357	2.76533	Pass	0.00118238	Pass	Pass						1.865		0.00989797	Pass
F8VTQ5	HNRNPA1	Heterogeneous nuclear ribonucleoprotein A1 (Fragment) OS=Homo sapiens GN=HNRNPA1 PE=2 SV=1 - [F8VTQ5_HUMAN]	46.21	8	5	6	27	145	16.5262	6.63916	2.522	Pass	0.00373259	Pass	Pass						1.68325		0.00493872	Pass
Q9P258	RCC2	Protein RCC2 OS=Homo sapiens GN=RCC2 PE=1 SV=2 - [RCC2_HUMAN]	28.74	1	12	12	34	522	56.0492	8.77783	2.45833	Pass	0.0082562	Pass	Pass						1.3425		0.0127475	Pass
B4DDM6	BUB3	Mitotic checkpoint protein BUB3 OS=Homo sapiens GN=BUB3 PE=2 SV=1 - [B4DDM6_HUMAN]	30.24	4	6	6	16	248	28.2209	7.10791	2.076	Pass	0.0136879	Pass	Pass						1.7415		0.0136892	Pass
P14618	PKM	Pyruvate kinase PKM OS=Homo sapiens GN=PKM PE=1 SV=4 - [KPYM_HUMAN]	60.45	19	29	29	116	531	57.9	7.84033	2.00533	Pass	0.0258681	Pass	Pass	0.997		0.459823			1.84225		0.0155099	Pass
P11387	TOP1	DNA topoisomerase 1 OS=Homo sapiens GN=TOP1 PE=1 SV=2 - [TOP1_HUMAN]	4.31	3	3	3	8	765	90.6689	9.30518	6.57333	Pass	0.000198289	Pass	Pass						1.2955		0.58026
H0Y4X3	RBM39	RNA-binding protein 39 (Fragment) OS=Homo sapiens GN=RBM39 PE=4 SV=1 - [H0Y4X3_HUMAN]	10.68	7	3	3	4	337	36.6725	5.60498	2.933	Pass	0.000199929	Pass	Pass						1.5115		0.139123
B4E241	SFRS3	Serine/arginine-rich-splicing factor 3 OS=Homo sapiens GN=SFRS3 PE=2 SV=1 - [B4E241_HUMAN]	16.94	4	2	2	6	124	14.1942	10.0815	2.711	Pass	0.000358076	Pass	Pass						1.04325		0.870519
M0QXS5	HNRNPL	Heterogeneous nuclear ribonucleoprotein L (Fragment) OS=Homo sapiens GN=HNRNPL PE=4 SV=1 - [M0QXS5_HUMAN]	15.85	6	5	6	10	530	58.4353	6.78564	2.40167	Pass	0.000494437	Pass	Pass						1.76925		0.0430017
Q13243	SRSF5	Serine/arginine-rich splicing factor 5 OS=Homo sapiens GN=SRSF5 PE=1 SV=1 - [SRSF5_HUMAN]	17.28	7	3	3	7	272	31.2453	11.5903	3.603	Pass	0.000575128	Pass	Pass						1.07625		0.615336
H3BRU6	PCBP2	Poly(rC)-binding protein 2 (Fragment) OS=Homo sapiens GN=PCBP2 PE=4 SV=1 - [H3BRU6_HUMAN]	18.6	16	2	4	19	301	31.6903	8.44092	2.895	Pass	0.000581463	Pass	Pass						1.309		0.688134
Q07955	SRSF1	Serine/arginine-rich splicing factor 1 OS=Homo sapiens GN=SRSF1 PE=1 SV=2 - [SRSF1_HUMAN]	18.15	3	3	3	15	248	27.7278	10.3599	2.51933	Pass	0.000611612	Pass	Pass						0.89475		0.5952
J3QL05	SRSF2	Serine/arginine-rich-splicing factor 2 (Fragment) OS=Homo sapiens GN=SRSF2 PE=2 SV=1 - [J3QL05_HUMAN]	19.23	5	2	2	5	130	15.1466	10.9604	2.459	Pass	0.000950169	Pass	Pass						1.56825		0.0829045
P78347	GTF2I	General transcription factor II-I OS=Homo sapiens GN=GTF2I PE=1 SV=2 - [GTF2I_HUMAN]	7.72	6	5	5	13	998	112.346	6.39209	2.959	Pass	0.00122678	Pass	Pass						1.716		0.229428
O43390	HNRNPR	Heterogeneous nuclear ribonucleoprotein R OS=Homo sapiens GN=HNRNPR PE=1 SV=1 - [HNRPR_HUMAN]	13.27	4	4	7	17	633	70.8993	8.1333	4.375	Pass	0.00128607	Pass	Pass						1.5015		0.118515
Q09028	RBBP4	Histone-binding protein RBBP4 OS=Homo sapiens GN=RBBP4 PE=1 SV=3 - [RBBP4_HUMAN]	13.18	7	2	3	6	425	47.6261	4.89404	2.15567	Pass	0.00285766	Pass	Pass						1.285		0.2574
Q86V81	ALYREF	THO complex subunit 4 OS=Homo sapiens GN=ALYREF PE=1 SV=3 - [THOC4_HUMAN]	11.28	2	2	2	16	257	26.8716	11.1509	2.56033	Pass	0.00356409	Pass	Pass						1.44625		0.148383
B4DLW8	DDX5	Probable ATP-dependent RNA helicase DDX5 OS=Homo sapiens GN=DDX5 PE=2 SV=1 - [B4DLW8_HUMAN]	9.91	6	2	5	14	535	60.5254	9.0708	3.03667	Pass	0.00514839	Pass	Pass						1.472		0.328045
P51991	HNRNPA3	Heterogeneous nuclear ribonucleoprotein A3 OS=Homo sapiens GN=HNRNPA3 PE=1 SV=2 - [ROA3_HUMAN]	9.79	1	2	3	5	378	39.5706	9.01221	2.926	Pass	0.00543453	Pass	Pass						1.591		0.027085
P05114	HMGN1	Non-histone chromosomal protein HMG-14 OS=Homo sapiens GN=HMGN1 PE=1 SV=3 - [HMGN1_HUMAN]	49	6	6	6	9	100	10.6526	9.59814	2.36	Pass	0.00690681	Pass	Pass						1.55675		0.0855869
P10412	HIST1H1E	Histone H1.4 OS=Homo sapiens GN=HIST1H1E PE=1 SV=2 - [H14_HUMAN]	11.42	4	1	3	3	219	21.852	11.0337	4.85367	Pass	1.26967e-05	Pass	Pass
C9JQV0	C7orf50	Uncharacterized protein C7orf50 (Fragment) OS=Homo sapiens GN=C7orf50 PE=2 SV=1 - [C9JQV0_HUMAN]	28.65	4	3	3	5	192	21.8697	9.64209	4.15933	Pass	2.29558e-05	Pass	Pass
P27635	RPL10	60S ribosomal protein L10 OS=Homo sapiens GN=RPL10 PE=1 SV=4 - [RL10_HUMAN]	32.71	6	2	7	34	214	24.5879	10.0815	4.50967	Pass	7.14119e-05	Pass	Pass											YES
F8W7C6	RPL10	60S ribosomal protein L10 OS=Homo sapiens GN=RPL10 PE=2 SV=1 - [F8W7C6_HUMAN]	36.2	4	1	6	17	163	18.5797	9.94971	4.50967	Pass	7.14119e-05	Pass	Pass
O60841	EIF5B	Eukaryotic translation initiation factor 5B OS=Homo sapiens GN=EIF5B PE=1 SV=4 - [IF2P_HUMAN]	10.16	1	9	9	19	1220	138.742	5.49072	3.625	Pass	8.48468e-05	Pass	Pass	1.136		0.156764
P49207	RPL34	60S ribosomal protein L34 OS=Homo sapiens GN=RPL34 PE=1 SV=3 - [RL34_HUMAN]	22.22	1	3	3	3	117	13.2845	11.4731	9.637	Pass	0.000140348	Pass	Pass
P53396	ACLY	ATP-citrate synthase OS=Homo sapiens GN=ACLY PE=1 SV=3 - [ACLY_HUMAN]	4	2	3	3	4	1101	120.762	7.32764	4.251	Pass	0.000200953	Pass	Pass
Q969Q0	RPL36AL	60S ribosomal protein L36a-like OS=Homo sapiens GN=RPL36AL PE=1 SV=3 - [RL36L_HUMAN]	9.43	1	1	1	1	106	12.4608	10.6528	7.662	Pass	0.000253658	Pass	Pass
Q12905	ILF2	Interleukin enhancer-binding factor 2 OS=Homo sapiens GN=ILF2 PE=1 SV=2 - [ILF2_HUMAN]	27.18	1	5	5	8	390	43.0352	5.26221	4.81967	Pass	0.000260528	Pass	Pass
Q9Y2T7	YBX2	Y-box-binding protein 2 OS=Homo sapiens GN=YBX2 PE=1 SV=2 - [YBOX2_HUMAN]	12.91	3	1	2	3	364	38.4948	10.7993	4.15233	Pass	0.000355291	Pass	Pass
E9PC52	RBBP7	Histone-binding protein RBBP7 OS=Homo sapiens GN=RBBP7 PE=2 SV=1 - [E9PC52_HUMAN]	9.62	4	1	2	4	416	46.9088	5.07178	2.36233	Pass	0.00050183	Pass	Pass
F5H4D6	G3BP1	Ras GTPase-activating protein-binding protein 1 OS=Homo sapiens GN=G3BP1 PE=2 SV=1 - [F5H4D6_HUMAN]	5.99	2	1	1	2	284	31.4321	5.97314	2.784	Pass	0.000566833	Pass	Pass
Q96CT7	CCDC124	Coiled-coil domain-containing protein 124 OS=Homo sapiens GN=CCDC124 PE=1 SV=1 - [CC124_HUMAN]	17.04	2	3	3	5	223	25.8196	9.53955	4.86733	Pass	0.000618347	Pass	Pass
P49790	NUP153	Nuclear pore complex protein Nup153 OS=Homo sapiens GN=NUP153 PE=1 SV=2 - [NU153_HUMAN]	1.76	2	1	1	1	1475	153.843	8.73389	2.69	Pass	0.000621378	Pass	Pass
Q92522	H1FX	Histone H1x OS=Homo sapiens GN=H1FX PE=1 SV=1 - [H1X_HUMAN]	22.54	1	4	4	6	213	22.4735	10.7554	3.56567	Pass	0.000631653	Pass	Pass
Q8TCS8	PNPT1	Polyribonucleotide nucleotidyltransferase 1, mitochondrial OS=Homo sapiens GN=PNPT1 PE=1 SV=2 - [PNPT1_HUMAN]	3.58	1	2	2	2	783	85.8966	7.76709	3.05267	Pass	0.000714361	Pass	Pass
Q9HC35	EML4	Echinoderm microtubule-associated protein-like 4 OS=Homo sapiens GN=EML4 PE=1 SV=3 - [EMAL4_HUMAN]	2.85	3	2	2	4	981	108.848	6.40479	3.28	Pass	0.000736191	Pass	Pass
P05198	EIF2S1	Eukaryotic translation initiation factor 2 subunit 1 OS=Homo sapiens GN=EIF2S1 PE=1 SV=3 - [IF2A_HUMAN]	42.22	3	9	9	16	315	36.0894	5.08447	2.63333	Pass	0.000762888	Pass	Pass	1.15767		0.0434985
B0QZK4	HP1BP3	Heterochromatin protein 1-binding protein 3 (Fragment) OS=Homo sapiens GN=HP1BP3 PE=2 SV=1 - [B0QZK4_HUMAN]	8.3	3	2	2	3	253	28.4974	9.87646	7.03967	Pass	0.000787008	Pass	Pass
Q8IY81	FTSJ3	pre-rRNA processing protein FTSJ3 OS=Homo sapiens GN=FTSJ3 PE=1 SV=2 - [SPB1_HUMAN]	7.32	1	3	3	4	847	96.4992	8.39697	3.196	Pass	0.00087421	Pass	Pass
I3L0J0	GOLGA8N	Golgin subfamily A member 8N OS=Homo sapiens GN=GOLGA8N PE=2 SV=1 - [I3L0J0_HUMAN]	2.93	6	1	1	1	239	27.2905	8.54346	3.571	Pass	0.000899614	Pass	Pass
Q9NX58	LYAR	Cell growth-regulating nucleolar protein OS=Homo sapiens GN=LYAR PE=1 SV=2 - [LYAR_HUMAN]	3.69	1	1	1	2	379	43.5879	9.53955	2.38033	Pass	0.000919855	Pass	Pass
F8WBS4	RHBDF1	Inactive rhomboid protein 1 OS=Homo sapiens GN=RHBDF1 PE=2 SV=1 - [F8WBS4_HUMAN]	15.96	1	1	1	1	188	21.091	10.3452	2.46767	Pass	0.000956252	Pass	Pass
P12532	CKMT1A	Creatine kinase U-type, mitochondrial OS=Homo sapiens GN=CKMT1A PE=1 SV=1 - [KCRU_HUMAN]	16.79	9	4	4	14	417	47.0072	8.33838	3.26033	Pass	0.00105701	Pass	Pass
M0QYM5	HNRNPUL1	Heterogeneous nuclear ribonucleoprotein U-like protein 1 (Fragment) OS=Homo sapiens GN=HNRNPUL1 PE=4 SV=1 - [M0QYM5_HUMAN]	14.44	6	1	1	1	90	10.127	7.34229	2.82633	Pass	0.00108196	Pass	Pass
H0YFA4	CRIP2	Cysteine-rich protein 2 (Fragment) OS=Homo sapiens GN=CRIP2 PE=4 SV=1 - [H0YFA4_HUMAN]	18.23	3	2	2	4	192	20.6971	8.93896	2.88967	Pass	0.00111787	Pass	Pass	1.35533		0.163346
G3V5V7	HNRNPC	Heterogeneous nuclear ribonucleoproteins C1/C2 (Fragment) OS=Homo sapiens GN=HNRNPC PE=2 SV=1 - [G3V5V7_HUMAN]	6.67	9	1	1	1	180	20.2417	4.70361	2.86533	Pass	0.00122557	Pass	Pass
F8WB26	ZC3H15	Zinc finger CCCH domain-containing protein 15 OS=Homo sapiens GN=ZC3H15 PE=2 SV=1 - [F8WB26_HUMAN]	16.19	2	1	1	4	105	11.8126	10.0962	4.249	Pass	0.00151469	Pass	Pass
Q9Y230	RUVBL2	RuvB-like 2 OS=Homo sapiens GN=RUVBL2 PE=1 SV=3 - [RUVB2_HUMAN]	7.78	3	3	3	3	463	51.1246	5.64307	2.652	Pass	0.0017408	Pass	Pass
Q9BX26	SYCP2	Synaptonemal complex protein 2 OS=Homo sapiens GN=SYCP2 PE=2 SV=2 - [SYCP2_HUMAN]	1.44	1	1	1	1	1530	175.529	8.85107	1.95567	Pass	0.00194277	Pass	Pass
P54577	YARS	Tyrosine--tRNA ligase, cytoplasmic OS=Homo sapiens GN=YARS PE=1 SV=4 - [SYYC_HUMAN]	1.7	1	1	1	1	528	59.1061	7.04932	2.61067	Pass	0.0021066	Pass	Pass
K7ELW5	PTBP1	Polypyrimidine tract-binding protein 1 (Fragment) OS=Homo sapiens GN=PTBP1 PE=2 SV=1 - [K7ELW5_HUMAN]	8.58	4	1	1	3	233	24.2543	7.38623	3.14033	Pass	0.0021375	Pass	Pass
Q9UKN8	GTF3C4	General transcription factor 3C polypeptide 4 OS=Homo sapiens GN=GTF3C4 PE=1 SV=2 - [TF3C4_HUMAN]	1.7	1	1	1	1	822	91.9235	6.65381	3.18867	Pass	0.00219828	Pass	Pass
F5GY56	PRPF19	Pre-mRNA-processing factor 19 (Fragment) OS=Homo sapiens GN=PRPF19 PE=2 SV=1 - [F5GY56_HUMAN]	9.52	2	1	1	4	252	27.7006	6.72705	3.33267	Pass	0.00228432	Pass	Pass
K7ENG2	U2AF2	Splicing factor U2AF 65 kDa subunit OS=Homo sapiens GN=U2AF2 PE=2 SV=1 - [K7ENG2_HUMAN]	7.17	2	1	1	2	307	33.8799	5.03369	2.794	Pass	0.00245028	Pass	Pass
F8W726	UBAP2L	Ubiquitin-associated protein 2-like OS=Homo sapiens GN=UBAP2L PE=2 SV=1 - [F8W726_HUMAN]	2.32	2	1	1	1	1078	113.431	6.68311	1.964	Pass	0.00265591	Pass	Pass
P08579	SNRPB2	U2 small nuclear ribonucleoprotein B'' OS=Homo sapiens GN=SNRPB2 PE=1 SV=1 - [RU2B_HUMAN]	4.89	1	1	1	3	225	25.4701	9.71533	2.06433	Pass	0.00319213	Pass	Pass
Q9Y3B4	SF3B14	Pre-mRNA branch site protein p14 OS=Homo sapiens GN=SF3B14 PE=1 SV=1 - [PM14_HUMAN]	11.2	1	1	1	2	125	14.5756	9.37842	2.11767	Pass	0.00376426	Pass	Pass
Q9Y657	SPIN1	Spindlin-1 OS=Homo sapiens GN=SPIN1 PE=1 SV=3 - [SPIN1_HUMAN]	4.96	1	1	1	1	262	29.5818	6.96143	2.48833	Pass	0.0042223	Pass	Pass
B4DXX7	DDX3Y	Uncharacterized protein OS=Homo sapiens GN=DDX3Y PE=2 SV=1 - [B4DXX7_HUMAN]	1.52	3	1	1	1	657	72.8861	8.20654	2.58233	Pass	0.00462093	Pass	Pass
Q99543	DNAJC2	DnaJ homolog subfamily C member 2 OS=Homo sapiens GN=DNAJC2 PE=1 SV=4 - [DNJC2_HUMAN]	2.58	1	1	1	2	621	71.9516	8.70459	2.13133	Pass	0.00474941	Pass	Pass
P26358	DNMT1	DNA (cytosine-5)-methyltransferase 1 OS=Homo sapiens GN=DNMT1 PE=1 SV=2 - [DNMT1_HUMAN]	0.74	2	1	1	1	1616	183.05	7.75244	3.079	Pass	0.00555994	Pass	Pass
P34897	SHMT2	Serine hydroxymethyltransferase, mitochondrial OS=Homo sapiens GN=SHMT2 PE=1 SV=3 - [GLYM_HUMAN]	29.96	15	12	12	29	504	55.9577	8.52881	2.082	Pass	0.00752071	Pass	Pass
Q9H840	GEMIN7	Gem-associated protein 7 OS=Homo sapiens GN=GEMIN7 PE=1 SV=1 - [GEMI7_HUMAN]	20.61	1	1	1	2	131	14.5276	7.40088	2.10167	Pass	0.00843035	Pass	Pass
P27694	RPA1	Replication protein A 70 kDa DNA-binding subunit OS=Homo sapiens GN=RPA1 PE=1 SV=2 - [RFA1_HUMAN]	7.31	2	3	3	10	616	68.0953	7.21045	2.243	Pass	0.00853172	Pass	Pass
A6NHK2	SNRPE	Small nuclear ribonucleoprotein E OS=Homo sapiens GN=SNRPE PE=2 SV=1 - [A6NHK2_HUMAN]	71.15	2	2	2	3	52	5.92103	5.94775	1.945	Pass	0.0105011	Pass	Pass
M0R0G9	SNRPA	U1 small nuclear ribonucleoprotein A OS=Homo sapiens GN=SNRPA PE=2 SV=1 - [M0R0G9_HUMAN]	11.49	6	1	1	1	87	10.0762	9.59814	2.13633	Pass	0.0110413	Pass	Pass
C9IZN7	TBRG4	Protein TBRG4 (Fragment) OS=Homo sapiens GN=TBRG4 PE=2 SV=1 - [C9IZN7_HUMAN]	4.24	2	1	1	1	283	31.8679	8.98291	2.20967	Pass	0.0140357	Pass	Pass
Q92499	DDX1	ATP-dependent RNA helicase DDX1 OS=Homo sapiens GN=DDX1 PE=1 SV=2 - [DDX1_HUMAN]	20.41	1	8	8	9	740	82.3798	7.2251	2.229	Pass	0.0152592	Pass	Pass
Q9Y224	C14orf166	UPF0568 protein C14orf166 OS=Homo sapiens GN=C14orf166 PE=1 SV=1 - [CN166_HUMAN]	20.08	3	4	4	5	244	28.0507	6.65381	2.40567	Pass	0.0177657	Pass	Pass
Q52LJ0	FAM98B	Protein FAM98B OS=Homo sapiens GN=FAM98B PE=1 SV=1 - [FA98B_HUMAN]	7.27	1	1	1	1	330	37.167	6.29053	2.35533	Pass	0.0185495	Pass	Pass
P16455	MGMT	Methylated-DNA--protein-cysteine methyltransferase OS=Homo sapiens GN=MGMT PE=1 SV=1 - [MGMT_HUMAN]	6.76	1	1	1	2	207	21.6322	8.104	1.97433	Pass	0.0190475	Pass	Pass
P52732	KIF11	Kinesin-like protein KIF11 OS=Homo sapiens GN=KIF11 PE=1 SV=2 - [KIF11_HUMAN]	1.8	1	1	1	1	1056	119.085	5.64307	2.299	Pass	0.0197998	Pass	Pass
Q14008	CKAP5	Cytoskeleton-associated protein 5 OS=Homo sapiens GN=CKAP5 PE=1 SV=3 - [CKAP5_HUMAN]	1.67	1	2	2	3	2032	225.352	7.79639	2.24567	Pass	0.0222675	Pass	Pass
A8MWD9	SNRPGP15	Small nuclear ribonucleoprotein G-like protein OS=Homo sapiens PE=3 SV=2 - [RUXGL_HUMAN]	9.21	3	1	1	1	76	8.53845	8.83643	2.15133	Pass	0.00984155	Pass	Pass
P11586	MTHFD1	C-1-tetrahydrofolate synthase, cytoplasmic OS=Homo sapiens GN=MTHFD1 PE=1 SV=3 - [C1TC_HUMAN]	21.28	3	16	16	52	935	101.495	7.29834	1.616		0.144561			1.634	Pass	0.00137003	Pass	Pass	2.50375	Pass	0.000355518	Pass	Pass
Q15393	SF3B3	Splicing factor 3B subunit 3 OS=Homo sapiens GN=SF3B3 PE=1 SV=4 - [SF3B3_HUMAN]	5.34	3	5	5	8	1217	135.492	5.26221						2.181	Pass	0.00153535	Pass	Pass	2.1405	Pass	0.0123265	Pass	Pass
B4DUR8	CCT3	T-complex protein 1 subunit gamma OS=Homo sapiens GN=CCT3 PE=2 SV=1 - [B4DUR8_HUMAN]	25.2	6	8	8	9	500	55.6387	5.64307	1.538		0.0639996			1.76433	Pass	0.00890545	Pass	Pass							YES
P41567	EIF1	Eukaryotic translation initiation factor 1 OS=Homo sapiens GN=EIF1 PE=1 SV=1 - [EIF1_HUMAN]	51.33	4	3	3	7	113	12.7246	7.44482	0.867		0.465355			1.85033	Pass	0.0104794	Pass	Pass							YES
B4DPJ8	CCT6A	T-complex protein 1 subunit zeta OS=Homo sapiens GN=CCT6A PE=2 SV=1 - [B4DPJ8_HUMAN]	11	2	3	3	4	500	54.8328	6.43018						1.93567	Pass	0.0123191	Pass	Pass							YES
Q13442	PDAP1	28 kDa heat- and acid-stable phosphoprotein OS=Homo sapiens GN=PDAP1 PE=1 SV=1 - [HAP28_HUMAN]	53.59	2	11	11	31	181	20.6176	8.86572	1.653		0.0136566	Pass		1.74933	Pass	0.000115341	Pass	Pass	1.7965		0.0111174	Pass
P60709	ACTB	Actin, cytoplasmic 1 OS=Homo sapiens GN=ACTB PE=1 SV=1 - [ACTB_HUMAN]	32.27	29	10	10	45	375	41.7097	5.47803	1.62667		0.0192323	Pass		1.53833	Pass	0.0116424	Pass	Pass	1.83975		0.0126589	Pass
P60842	EIF4A1	Eukaryotic initiation factor 4A-I OS=Homo sapiens GN=EIF4A1 PE=1 SV=1 - [IF4A1_HUMAN]	25.62	24	8	8	36	406	46.1246	5.47803	1.708		0.0255136	Pass		1.65567	Pass	0.00387016	Pass	Pass	0.933		0.749981
P61221	ABCE1	ATP-binding cassette sub-family E member 1 OS=Homo sapiens GN=ABCE1 PE=1 SV=1 - [ABCE1_HUMAN]	33.72	4	13	13	33	599	67.271	8.33838	1.647		0.020957	Pass		1.51067	Pass	0.000305924	Pass	Pass
Q99832	CCT7	T-complex protein 1 subunit eta OS=Homo sapiens GN=CCT7 PE=1 SV=2 - [TCPH_HUMAN]	20.26	4	7	7	12	543	59.3289	7.6499	1.79733		0.0235639	Pass		1.68	Pass	0.00043001	Pass	Pass
B7Z2F4	CCT4	T-complex protein 1 subunit delta OS=Homo sapiens GN=CCT4 PE=2 SV=1 - [B7Z2F4_HUMAN]	18.77	3	4	4	6	389	42.2726	7.60596	1.623		0.0242018	Pass		1.98833	Pass	0.00212675	Pass	Pass
F5H8H2	MVK	Mevalonate kinase OS=Homo sapiens GN=MVK PE=2 SV=1 - [F5H8H2_HUMAN]	26.45	7	5	5	11	344	37.1486	7.07861	1.85	Pass	0.0586126			1.57633	Pass	0.00542951	Pass	Pass
Q5T4L4	RPS27	40S ribosomal protein S27 OS=Homo sapiens GN=RPS27 PE=2 SV=1 - [Q5T4L4_HUMAN]	39.39	5	2	2	5	66	7.35166	7.23975	2.60067	Pass	0.0766101			1.99233	Pass	1.1952e-05	Pass	Pass
P29144	TPP2	Tripeptidyl-peptidase 2 OS=Homo sapiens GN=TPP2 PE=1 SV=4 - [TPP2_HUMAN]	10.57	2	10	10	12	1249	138.263	6.31592	1.47733		0.0688193			1.651	Pass	0.00160747	Pass	Pass
P26583	HMGB2	High mobility group protein B2 OS=Homo sapiens GN=HMGB2 PE=1 SV=2 - [HMGB2_HUMAN]	22.49	2	4	4	8	209	24.0187	7.81104	1.51067		0.257071			1.727	Pass	0.00270526	Pass	Pass
B1AHB1	MCM5	DNA replication licensing factor MCM5 OS=Homo sapiens GN=MCM5 PE=2 SV=1 - [B1AHB1_HUMAN]	4.49	2	2	2	4	691	77.5437	8.60205						1.87667	Pass	0.0158868	Pass	Pass	2.13175	Pass	0.0816659
Q5T7C4	HMGB1	High mobility group protein B1 OS=Homo sapiens GN=HMGB1 PE=2 SV=1 - [Q5T7C4_HUMAN]	34.81	6	5	5	9	158	18.2993	9.70068						2.55767	Pass	0.00626656	Pass	Pass
O15144	ARPC2	Actin-related protein 2/3 complex subunit 2 OS=Homo sapiens GN=ARPC2 PE=1 SV=1 - [ARPC2_HUMAN]	12.67	4	3	3	3	300	34.3115	7.35693						2.04867	Pass	0.0027292	Pass	Pass
F8VR50	ARPC3	Actin-related protein 2/3 complex subunit 3 (Fragment) OS=Homo sapiens GN=ARPC3 PE=2 SV=1 - [F8VR50_HUMAN]	15.48	3	1	1	2	84	9.71999	7.92822						2.50067	Pass	0.0296827	Pass	Pass
Q9BZH6	WDR11	WD repeat-containing protein 11 OS=Homo sapiens GN=WDR11 PE=1 SV=1 - [WDR11_HUMAN]	0.65	1	1	1	1	1224	136.598	6.91748						2.29	Pass	0.00686714	Pass	Pass
O43823	AKAP8	A-kinase anchor protein 8 OS=Homo sapiens GN=AKAP8 PE=1 SV=1 - [AKAP8_HUMAN]	2.89	1	1	1	1	692	76.0611	5.14795						2.20533	Pass	0.0125645	Pass	Pass
Q9BWU0	SLC4A1AP	Kanadaptin OS=Homo sapiens GN=SLC4A1AP PE=1 SV=1 - [NADAP_HUMAN]	5.78	1	2	2	3	796	88.759	5.18604						2.19667	Pass	0.00128793	Pass	Pass
P17987	TCP1	T-complex protein 1 subunit alpha OS=Homo sapiens GN=TCP1 PE=1 SV=1 - [TCPA_HUMAN]	13.31	8	4	4	5	556	60.3056	6.11279						2.16767	Pass	0.0287415	Pass	Pass
F8W1H4	F8W1H4	Uncharacterized protein OS=Homo sapiens PE=4 SV=1 - [F8W1H4_HUMAN]	28.36	2	1	1	3	67	7.66607	8.57275						2.15367	Pass	0.00150719	Pass	Pass
Q8WVC2	RPS21	40S ribosomal protein S21 OS=Homo sapiens GN=RPS21 PE=3 SV=1 - [Q8WVC2_HUMAN]	24.69	3	2	2	3	81	8.84446	8.49951						2.02633	Pass	0.00924826	Pass	Pass
H0Y612	TRIM33	E3 ubiquitin-protein ligase TRIM33 (Fragment) OS=Homo sapiens GN=TRIM33 PE=4 SV=1 - [H0Y612_HUMAN]	4.17	3	3	3	3	888	98.9395	7.85498						2.00433	Pass	0.00115406	Pass	Pass
F5H2F9	MSH6	DNA mismatch repair protein Msh6 OS=Homo sapiens GN=MSH6 PE=2 SV=1 - [F5H2F9_HUMAN]	1.23	3	1	1	1	1058	119.719	6.84424						1.99967	Pass	0.00535218	Pass	Pass
B4DQH4	CCT8	T-complex protein 1 subunit theta OS=Homo sapiens GN=CCT8 PE=2 SV=1 - [B4DQH4_HUMAN]	10.11	3	3	3	3	475	51.5533	5.23682						1.929	Pass	0.00555878	Pass	Pass
Q9Y2S6	TMA7	Translation machinery-associated protein 7 OS=Homo sapiens GN=TMA7 PE=1 SV=1 - [TMA7_HUMAN]	15.63	1	1	1	1	64	7.06193	9.99365						1.92567	Pass	0.00261614	Pass	Pass
Q9ULC4	MCTS1	Malignant T-cell-amplified sequence 1 OS=Homo sapiens GN=MCTS1 PE=1 SV=1 - [MCTS1_HUMAN]	9.39	1	1	1	3	181	20.5418	8.82178						1.88533	Pass	4.31711e-05	Pass	Pass
Q13813	SPTAN1	Spectrin alpha chain, non-erythrocytic 1 OS=Homo sapiens GN=SPTAN1 PE=1 SV=3 - [SPTN1_HUMAN]	1.42	2	2	2	5	2472	284.364	5.35107						1.85167	Pass	0.00161527	Pass	Pass
P20618	PSMB1	Proteasome subunit beta type-1 OS=Homo sapiens GN=PSMB1 PE=1 SV=2 - [PSB1_HUMAN]	8.3	1	1	1	1	241	26.4724	8.1333						1.81833	Pass	0.00494886	Pass	Pass
Q9P0J7	KCMF1	E3 ubiquitin-protein ligase KCMF1 OS=Homo sapiens GN=KCMF1 PE=1 SV=2 - [KCMF1_HUMAN]	4.46	1	1	1	1	381	41.9189	5.65576						1.80133	Pass	0.0235591	Pass	Pass
S4R456	RPS15	40S ribosomal protein S15 (Fragment) OS=Homo sapiens GN=RPS15 PE=3 SV=1 - [S4R456_HUMAN]	27.94	6	2	2	3	68	8.02147	11.4731						1.73933	Pass	0.000357965	Pass	Pass
F8WE39	ARPC4	Protein ARPC4-TTLL3 OS=Homo sapiens GN=ARPC4-TTLL3 PE=4 SV=1 - [F8WE39_HUMAN]	19.15	5	1	1	1	47	5.2327	8.23584						1.726	Pass	0.00919909	Pass	Pass
F8WBL2	BYSL	Bystin OS=Homo sapiens GN=BYSL PE=2 SV=1 - [F8WBL2_HUMAN]	10.31	2	1	1	1	194	21.3807	8.04541						1.716	Pass	0.0017472	Pass	Pass
H7C559	PPP4R2	Serine/threonine-protein phosphatase 4 regulatory subunit 2 (Fragment) OS=Homo sapiens GN=PPP4R2 PE=4 SV=1 - [H7C559_HUMAN]	12.59	3	1	1	1	143	15.6921	4.50049						1.71	Pass	0.00031388	Pass	Pass
C9JCK5	PSMA2	Proteasome subunit alpha type-2 OS=Homo sapiens GN=PSMA2 PE=2 SV=1 - [C9JCK5_HUMAN]	11.59	2	1	1	1	164	18.5954	5.98584						1.69533	Pass	0.00279013	Pass	Pass
F8VVL1	DENR	Density-regulated protein OS=Homo sapiens GN=DENR PE=2 SV=1 - [F8VVL1_HUMAN]	12.5	2	1	1	2	160	17.759	9.0415						1.68067	Pass	0.0258612	Pass	Pass
O15143	ARPC1B	Actin-related protein 2/3 complex subunit 1B OS=Homo sapiens GN=ARPC1B PE=1 SV=3 - [ARC1B_HUMAN]	17.47	7	4	4	7	372	40.9234	8.35303						1.67133	Pass	0.0253056	Pass	Pass
H0YKS0	PSMA4	Proteasome subunit alpha type-4 (Fragment) OS=Homo sapiens GN=PSMA4 PE=2 SV=1 - [H0YKS0_HUMAN]	31.15	10	2	2	4	122	13.5898	8.41162						1.66567	Pass	0.00822574	Pass	Pass
C9JR83	SMC4	Structural maintenance of chromosomes protein 4 (Fragment) OS=Homo sapiens GN=SMC4 PE=2 SV=1 - [C9JR83_HUMAN]	9.69	7	2	2	2	423	48.2998	7.34229						1.66267	Pass	0.0004109	Pass	Pass
P50570	DNM2	Dynamin-2 OS=Homo sapiens GN=DNM2 PE=1 SV=2 - [DYN2_HUMAN]	1.61	1	1	1	1	870	98.0032	7.44482						1.661	Pass	0.0255886	Pass	Pass
P43686	PSMC4	26S protease regulatory subunit 6B OS=Homo sapiens GN=PSMC4 PE=1 SV=2 - [PRS6B_HUMAN]	4.55	1	2	2	5	418	47.3365	5.21143						1.65467	Pass	0.00428849	Pass	Pass
P47813	EIF1AX	Eukaryotic translation initiation factor 1A, X-chromosomal OS=Homo sapiens GN=EIF1AX PE=1 SV=2 - [IF1AX_HUMAN]	36.81	3	3	3	5	144	16.4502	5.23682						1.63133	Pass	0.00775096	Pass	Pass
M0R080	DNAJB1	DnaJ homolog subfamily B member 1 (Fragment) OS=Homo sapiens GN=DNAJB1 PE=2 SV=1 - [M0R080_HUMAN]	16.39	8	2	2	2	183	20.4843	8.55811						1.61267	Pass	0.00385998	Pass	Pass
O00232	PSMD12	26S proteasome non-ATPase regulatory subunit 12 OS=Homo sapiens GN=PSMD12 PE=1 SV=3 - [PSD12_HUMAN]	2.85	1	1	1	3	456	52.8706	7.6499						1.60567	Pass	0.0247249	Pass	Pass
Q5VYK3	ECM29	Proteasome-associated protein ECM29 homolog OS=Homo sapiens GN=ECM29 PE=1 SV=2 - [ECM29_HUMAN]	0.65	2	1	1	1	1845	204.16	7.12256						1.58867	Pass	0.00450309	Pass	Pass
F8VP00	PFKM	6-phosphofructokinase, muscle type (Fragment) OS=Homo sapiens GN=PFKM PE=2 SV=1 - [F8VP00_HUMAN]	7.34	2	1	1	2	177	18.5375	7.40088						1.57167	Pass	0.0261218	Pass	Pass
H3BP22	CPT1A	Carnitine O-palmitoyltransferase 1, liver isoform (Fragment) OS=Homo sapiens GN=CPT1A PE=2 SV=1 - [H3BP22_HUMAN]	11.02	3	1	1	2	118	12.9169	9.64209						1.541	Pass	0.0289673	Pass	Pass
Q14558	PRPSAP1	Phosphoribosyl pyrophosphate synthase-associated protein 1 OS=Homo sapiens GN=PRPSAP1 PE=1 SV=2 - [KPRA_HUMAN]	14.33	4	2	3	3	356	39.3686	7.1958						1.52933	Pass	0.00288899	Pass	Pass
P49411	TUFM	Elongation factor Tu, mitochondrial OS=Homo sapiens GN=TUFM PE=1 SV=2 - [EFTU_HUMAN]	22.57	2	7	7	10	452	49.5102	7.60596						1.50967	Pass	0.0120029	Pass	Pass
B4DR63	PSMC1	26S protease regulatory subunit 4 OS=Homo sapiens GN=PSMC1 PE=2 SV=1 - [B4DR63_HUMAN]	4.36	2	1	1	1	367	41.1412	5.0083						1.50233	Pass	0.0170434	Pass	Pass
K7EJB9	CALR	Calreticulin (Fragment) OS=Homo sapiens GN=CALR PE=2 SV=1 - [K7EJB9_HUMAN]	13.77	2	2	2	5	247	28.4139	4.67822											4.799	Pass	0.0118717	Pass	Pass		YES
E9PNR9	PRMT1	Protein arginine N-methyltransferase 1 (Fragment) OS=Homo sapiens GN=PRMT1 PE=2 SV=1 - [E9PNR9_HUMAN]	6.88	7	1	1	4	160	18.2853	6.39209											2.972	Pass	0.000402899	Pass	Pass		YES
P08238	HSP90AB1	Heat shock protein HSP 90-beta OS=Homo sapiens GN=HSP90AB1 PE=1 SV=4 - [HS90B_HUMAN]	28.59	10	6	19	123	724	83.2121	5.03369	1.32967		0.0282195	Pass		1.23633		0.0460348			2.40475	Pass	0.00403445	Pass	Pass
O60869	EDF1	Endothelial differentiation-related factor 1 OS=Homo sapiens GN=EDF1 PE=1 SV=1 - [EDF1_HUMAN]	25	1	3	3	11	148	16.3589	9.94971	1.75367		0.0498665			1.08333		0.207085			2.24775	Pass	0.000672202	Pass	Pass
F5GX11	PSMA1	Proteasome subunit alpha type-1 OS=Homo sapiens GN=PSMA1 PE=2 SV=1 - [F5GX11_HUMAN]	19.33	2	3	3	8	238	26.4884	6.72705						1.45567		0.0333526	Pass		2.322	Pass	0.0117126	Pass	Pass
Q6ZT07	TBC1D9	TBC1 domain family member 9 OS=Homo sapiens GN=TBC1D9 PE=2 SV=2 - [TBCD9_HUMAN]	0.87	1	1	1	1	1266	143.138	5.31299											29.5798	Pass	0.000394988	Pass	Pass
O94875	SORBS2	Sorbin and SH3 domain-containing protein 2 OS=Homo sapiens GN=SORBS2 PE=1 SV=3 - [SRBS2_HUMAN]	3.09	1	1	1	1	1100	124.03	8.30908											8.66775	Pass	0.00400049	Pass	Pass
O43707	ACTN4	Alpha-actinin-4 OS=Homo sapiens GN=ACTN4 PE=1 SV=2 - [ACTN4_HUMAN]	32.93	10	15	23	94	911	104.788	5.43994											4.2055	Pass	0.000937975	Pass	Pass
P14625	HSP90B1	Endoplasmin OS=Homo sapiens GN=HSP90B1 PE=1 SV=1 - [ENPL_HUMAN]	11.83	3	5	7	15	803	92.4113	4.84326											4.03275	Pass	0.00487244	Pass	Pass
P12814	ACTN1	Alpha-actinin-1 OS=Homo sapiens GN=ACTN1 PE=1 SV=2 - [ACTN1_HUMAN]	22.42	11	6	14	48	892	102.993	5.41455											3.672	Pass	0.00165449	Pass	Pass
P48444	ARCN1	Coatomer subunit delta OS=Homo sapiens GN=ARCN1 PE=1 SV=1 - [COPD_HUMAN]	4.5	2	2	2	9	511	57.1741	6.21436											3.2015	Pass	0.0067286	Pass	Pass
P11274	BCR	Breakpoint cluster region protein OS=Homo sapiens GN=BCR PE=1 SV=2 - [BCR_HUMAN]	1.65	1	1	1	1	1271	142.73	7.03467											3.19	Pass	0.00159879	Pass	Pass
H3BND8	USP7	Ubiquitin carboxyl-terminal hydrolase (Fragment) OS=Homo sapiens GN=USP7 PE=2 SV=1 - [H3BND8_HUMAN]	2.2	4	1	1	3	909	105.481	5.57959											3.1555	Pass	0.00247902	Pass	Pass
H7C5S0	ACTL6A	Actin-like protein 6A (Fragment) OS=Homo sapiens GN=ACTL6A PE=4 SV=1 - [H7C5S0_HUMAN]	11.18	2	1	1	2	161	18.0808	5.35107											2.9765	Pass	0.0180441	Pass	Pass
P33991	MCM4	DNA replication licensing factor MCM4 OS=Homo sapiens GN=MCM4 PE=1 SV=5 - [MCM4_HUMAN]	3.13	3	2	2	5	863	96.4976	6.7417											2.9665	Pass	0.00726103	Pass	Pass
P25205	MCM3	DNA replication licensing factor MCM3 OS=Homo sapiens GN=MCM3 PE=1 SV=3 - [MCM3_HUMAN]	4.33	3	3	3	4	808	90.924	5.77002											2.8455	Pass	0.00738306	Pass	Pass
P05455	SSB	Lupus La protein OS=Homo sapiens GN=SSB PE=1 SV=2 - [LA_HUMAN]	2.94	1	1	1	1	408	46.8082	7.12256											2.77525	Pass	0.00189861	Pass	Pass
Q13151	HNRNPA0	Heterogeneous nuclear ribonucleoprotein A0 OS=Homo sapiens GN=HNRNPA0 PE=1 SV=1 - [ROA0_HUMAN]	8.85	1	1	2	3	305	30.8218	9.29053											2.76625	Pass	0.00567156	Pass	Pass
Q9BR76	CORO1B	Coronin-1B OS=Homo sapiens GN=CORO1B PE=1 SV=1 - [COR1B_HUMAN]	9.61	1	2	2	6	489	54.2003	5.88428											2.6345	Pass	0.0029966	Pass	Pass
Q9Y383	LUC7L2	Putative RNA-binding protein Luc7-like 2 OS=Homo sapiens GN=LUC7L2 PE=1 SV=2 - [LC7L2_HUMAN]	6.89	4	2	2	3	392	46.4856	10.0083											2.3695	Pass	0.0175032	Pass	Pass
P16402	HIST1H1D	Histone H1.3 OS=Homo sapiens GN=HIST1H1D PE=1 SV=2 - [H13_HUMAN]	11.31	4	1	3	3	221	22.3363	11.019											2.36525	Pass	0.0189336	Pass	Pass
Q07666	KHDRBS1	KH domain-containing, RNA-binding, signal transduction-associated protein 1 OS=Homo sapiens GN=KHDRBS1 PE=1 SV=1 - [KHDR1_HUMAN]	14	2	3	3	4	443	48.1972	8.66064											2.317	Pass	0.0160248	Pass	Pass
Q96AE4	FUBP1	Far upstream element-binding protein 1 OS=Homo sapiens GN=FUBP1 PE=1 SV=3 - [FUBP1_HUMAN]	4.04	4	2	2	5	644	67.5185	7.60596											2.23525	Pass	0.0150817	Pass	Pass
P12004	PCNA	Proliferating cell nuclear antigen OS=Homo sapiens GN=PCNA PE=1 SV=1 - [PCNA_HUMAN]	30.27	1	5	5	14	261	28.7503	4.69092											2.2225	Pass	0.0199339	Pass	Pass
Q9NV56	MRGBP	MRG/MORF4L-binding protein OS=Homo sapiens GN=MRGBP PE=1 SV=1 - [MRGBP_HUMAN]	6.37	1	1	1	2	204	22.403	5.8335											2.1425	Pass	0.00418264	Pass	Pass
Q8WXF1	PSPC1	Paraspeckle component 1 OS=Homo sapiens GN=PSPC1 PE=1 SV=1 - [PSPC1_HUMAN]	6.88	1	2	2	2	523	58.7062	6.66846											2.0475	Pass	0.00390619	Pass	Pass
F8WE41	NCBP2	Nuclear cap-binding protein subunit 2 OS=Homo sapiens GN=NCBP2 PE=2 SV=1 - [F8WE41_HUMAN]	20.37	2	1	1	1	54	6.19524	10.1548											1.93325	Pass	0.0196858	Pass	Pass
