# Supplementary material for: Identification of the PAK4 interactome reveals PAK4 phosphorylation of N-WASP and promotion of Arp2/3-dependent actin polymerization
Source: Oncotarget. 2017 Aug 18;8(44):77061–74. doi: 10.18632/oncotarget.20352 (PMC5652764; doi:10.18632/oncotarget.20352)
Supplement: Supplementary file 3 [file oncotarget-08-77061-s003.xlsx]

## Sheet: Cellular Components
Supplementary Table 2: Complete list of GO cellular components terms enriched in the PAK4 interactome. Red text: selected GO terms in Supplementary Figure S2A
GO terms	adjustedPValue	pValue	Total number of proteins in database	Number of proteins in GO term	Number of PAK4-interactors in database	Number of PAK4 interactors in GO term	Gene symbols of QMS derived PAK4 interactors
ribonucleoprotein complex	0	2.8239e-114	16369	500	296	126	RPL18	RPL17	RPL19	RPL14	RPL13	U2AF2	RPL15	SNRPD1	SYNCRIP	RPLP2	SNRPD2	RPLP0	SND1	RPLP1	FAU	RPL10	RPL11	RPL12	RPS27A	RPL36AL	RPL35A	ACTN4	SNRPN	PTBP1	HNRNPA2B1	EEF2	HNRNPR	HNRNPU	PSMA1	RPS18	PA2G4	RPS19	RPS16	RPS14	EIF2S1	RPS15	RPS12	RPS13	SNRPA	RPS10	RPS11	SNRPE	SNRPB2
cytosolic ribosome	5.1348e-93	3.2706e-95	16369	75	296	61	RPL18	RPL19	RPL14	RPL13	RPLP2	RPS2	RPS3	RPS3A	RPLP0	RPLP1	FAU	RPL10	RPL11	RPS27A	RPS4X	RPS18	RPS19	RPS16	RPS14	RPS15	RPS12	RPS13	RPS10	RPS11	RPL35	RPL27A	RPS15A	RPL36	RPL38	RPS25	RPS26	RPS27	RPL30	RPS28	RPL7	RPL6	RPL31	RPL34	RPL8	RPL3	RPL5	RPL4	RPL7A
ribosome	1.328e-81	1.2688e-83	16369	192	296	76	RPL18	ABCF1	RPL17	RPL19	RPL14	RPL13	RPL15	RPLP2	RPS2	RPS3	RPS3A	RPLP0	RPLP1	FAU	RPL10	RPL11	RPL12	RPS27A	RPL36AL	RPL35A	RPS4X	RPS18	RPS19	RPS16	RPS14	RPS15	RPS12	RPS13	RPS10	RPS11	RPL35	RPL27A	RPS15A	RPL36	RPL38	RPS25	RPS26	RPS27	RPL30	RPS28	RPL7	RPL32	RPL6
ribosomal subunit	3.2199e-81	4.1018e-83	16369	119	296	65	RPL18	RPL17	RPL19	RPL14	RPL13	RPLP2	RPS2	RPS3	RPS3A	RPLP0	RPLP1	FAU	RPL10	RPL11	RPS27A	RPS4X	RPS18	RPS19	RPS16	RPS14	RPS15	RPS12	RPS13	RPS10	RPS11	RPL35	RPL27A	RPS15A	RPL36	RPL38	RPS25	RPS26	RPS27	RPL30	RPS28	RPL7	RPL6	RPL31	RPL34	RPL8	NPM1	RPL3	RPL5
cytosolic part	2.1046e-78	3.3512e-80	16369	141	296	67	RPL18	RPL19	RPL14	RPLP2	CCT2	CCT3	RPS2	RPS3	RPS3A	RPLP0	RPLP1	FAU	RPL10	RPL11	RPS27A	PFKM	CCT6A	RPS4X	RPS18	RPS19	RPS16	RPS14	RPS15	RPS12	RPS13	RPS10	RPS11	RPL35	RPL27A	RPS15A	RPL36	RPL38	RPS25	RPS26	RPS27	RPL30	RPS28	RPL7	RPL6	RPL31	RPL34	RPL8	RPL3
macromolecular complex	5.7103e-61	1.0911e-62	16369	3156	296	187	NCBP2	RPL18	XRCC5	RPL17	RPL19	STK38	RPL14	RPL13	U2AF2	RPL15	XRCC6	SNRPD1	SNRPD2	SYNCRIP	RPLP2	CCT2	H1FX	CCT3	HIST1H2BK	WIBG	SND1	RPLP0	RPLP1	FAU	RPL10	RPL11	RPL12	RPS27A	RPL36AL	RPL35A	ACTN4	SNRPN	HNRNPA2B1	PTBP1	EEF2	HNRNPR	HNRNPU	PSMA2	ARPC1B	PSMA1	PA2G4	RPS18	RPS19
non-membrane-bounded organelle	1.996e-54	5.0854e-56	16369	2427	296	159	RPL18	HMGN1	XRCC5	RPL17	HMGN2	RPL19	RPL14	RPL13	RPL15	XRCC6	RPLP2	H1FX	CCT3	TOP1	HIST1H2BK	WIBG	RPLP0	RPLP1	FAU	RPL10	RPL11	RPL12	RPS27A	ECM29	RPL36AL	RPL35A	ACTN4	BYSL	HNRNPA2B1	PTBP1	ACTN1	MRTO4	ARPC1B	PA2G4	RPS18	RPS19	RPS16	RCC2	RPS14	RPS15	RPS12	RPS13	RPS10
intracellular non-membrane-bounded organelle	1.996e-54	5.0854e-56	16369	2427	296	159	RPL18	HMGN1	XRCC5	RPL17	HMGN2	RPL19	RPL14	RPL13	RPL15	XRCC6	RPLP2	H1FX	CCT3	TOP1	HIST1H2BK	WIBG	RPLP0	RPLP1	FAU	RPL10	RPL11	RPL12	RPS27A	ECM29	RPL36AL	RPL35A	ACTN4	BYSL	HNRNPA2B1	PTBP1	ACTN1	MRTO4	ARPC1B	PA2G4	RPS18	RPS19	RPS16	RCC2	RPS14	RPS15	RPS12	RPS13	RPS10
cytosol	1.8747e-49	5.3734e-51	16369	1317	296	116	RPL18	NCBP2	RPL17	RPL19	RPL14	RPL13	RPL15	SNRPD1	RPLP2	SNRPD2	CCT2	CCT3	EIF1AX	RPLP0	RPLP1	FAU	RPL10	RPL11	RPL12	RPS27A	RPL35A	EIF2S3	ACTN1	RPS18	RPS19	RPS16	RPS14	EIF2S1	RPS15	EIF2S2	RPS12	RPS13	RPS10	RPS11	SNRPE	CALR	RPS25	RPS26	EIF3D	RPS27	RPS28	RPL7	RPL6
cytosolic small ribosomal subunit	5.9261e-46	2.076e-47	16369	36	296	30	RPS15A	RPS2	RPS3	RPS25	RPS26	RPS27	RPS28	RPS3A	FAU	RPS20	RPS21	RPS27A	RPS23	RPS24	RPSA	RPS9	RPS4X	RPS6	RPS5	RPS8	RPS7	RPS18	RPS19	RPS16	RPS14	RPS15	RPS12	RPS13	RPS10	RPS11
cytosolic large ribosomal subunit	5.9261e-46	2.076e-47	16369	36	296	30	RPL18	RPL19	RPL14	RPL27A	RPL35	RPL36	RPLP2	RPL38	RPL30	RPL7	RPL31	RPL6	RPLP0	RPL34	RPL8	RPLP1	RPL3	RPL10	RPL5	RPL11	RPL4	RPL7A	RPL26	RPL23A	RPL24	RPL28	RPL29	RPL18A	RPL22	RPL21
large ribosomal subunit	1.3718e-43	5.2426e-45	16369	63	296	35	RPL18	RPL17	RPL19	RPL14	RPL13	RPL35	RPL27A	RPLP2	RPL36	RPL38	RPL30	RPL7	RPL6	RPL31	RPLP0	RPL34	RPL8	NPM1	RPLP1	RPL3	RPL10	RPL5	RPL11	RPL4	RPL7A	RPL26	RPL23A	RPL24	RPL28	RPL29	RPL18A	RPL23	RPL13A	RPL22	RPL21
intracellular	1.5868e-43	6.5697e-45	16369	11301	296	294	XRCC5	HMGN1	RPL18	RPL17	RPL19	HMGN2	RPL14	RPL13	U2AF2	XRCC6	RPL15	SYNCRIP	RPLP2	H1FX	CCT2	CCT3	NONO	DDX17	HIST1H2BK	EIF1AX	RPLP0	RPLP1	RPL10	FAU	RPL11	RPL12	ECM29	YARS	BCR	SF3B14	BYSL	PTBP1	EIF2S3	SFRS3	RPS18	RPS19	RCC2	RPS16	SERBP1	RPS14	EIF2S1	RPS15	EIF2S2
organelle part	2.2478e-43	1.0022e-44	16369	4865	296	204	XRCC5	HMGN1	RPL18	RPL17	RPL19	HMGN2	RPL14	RPL13	U2AF2	XRCC6	RPLP2	SYNCRIP	H1FX	NONO	HIST1H2BK	RPLP0	RPLP1	RPL10	FAU	RPL11	ECM29	BYSL	PTBP1	RPS18	RPS19	RCC2	RPS16	RPS14	RPS15	RPS12	RPS13	RPS10	RPS11	MDH2	ALDOA	CALR	ACAT1	RPS25	HNRNPA3	RPS26	VRK1	RPS27	RPS28
intracellular organelle part	5.9063e-43	2.8215e-44	16369	4798	296	202	XRCC5	HMGN1	RPL18	RPL17	RPL19	HMGN2	RPL14	RPL13	U2AF2	XRCC6	RPLP2	SYNCRIP	H1FX	NONO	HIST1H2BK	RPLP0	RPLP1	RPL10	FAU	RPL11	ECM29	BYSL	PTBP1	RPS18	RPS19	RCC2	RPS16	RPS14	RPS15	RPS12	RPS13	RPS10	RPS11	MDH2	CALR	ACAT1	RPS25	HNRNPA3	RPS26	VRK1	RPS27	RPS28	PABPC1
intracellular part	6.3219e-43	3.2213e-44	16369	10947	296	291	XRCC5	HMGN1	RPL18	RPL17	RPL19	HMGN2	RPL14	RPL13	U2AF2	XRCC6	RPL15	SYNCRIP	RPLP2	H1FX	CCT2	CCT3	NONO	DDX17	HIST1H2BK	EIF1AX	RPLP0	RPLP1	RPL10	FAU	RPL11	RPL12	ECM29	YARS	SF3B14	BYSL	PTBP1	EIF2S3	SFRS3	RPS18	RPS19	RCC2	RPS16	SERBP1	RPS14	EIF2S1	RPS15	EIF2S2	RPS12
small ribosomal subunit	6.0333e-38	3.2665e-39	16369	58	296	31	RPS15A	RPS2	RPS3	RPS25	RPS26	RPS27	RPS28	RPS3A	NPM1	FAU	RPS20	RPS21	RPS27A	RPS23	RPS24	RPSA	RPS9	RPS4X	RPS6	RPS5	RPS8	RPS7	RPS18	RPS19	RPS16	RPS14	RPS15	RPS12	RPS13	RPS10	RPS11
intracellular organelle	1.5641e-37	8.9661e-39	16369	9317	296	269	XRCC5	HMGN1	RPL18	RPL17	RPL19	HMGN2	RPL14	RPL13	U2AF2	XRCC6	RPL15	SYNCRIP	RPLP2	H1FX	CCT2	CCT3	NONO	DDX17	HIST1H2BK	RPLP0	RPLP1	RPL10	FAU	RPL11	RPL12	ECM29	YARS	SF3B14	BYSL	PTBP1	SFRS3	RPS18	RPS19	RCC2	RPS16	SERBP1	RPS14	EIF2S1	RPS15	RPS12	RPS13	RPS10	RPS11
organelle	2.1166e-37	1.2808e-38	16369	9331	296	269	XRCC5	HMGN1	RPL18	RPL17	RPL19	HMGN2	RPL14	RPL13	U2AF2	XRCC6	RPL15	SYNCRIP	RPLP2	H1FX	CCT2	CCT3	NONO	DDX17	HIST1H2BK	RPLP0	RPLP1	RPL10	FAU	RPL11	RPL12	ECM29	YARS	SF3B14	BYSL	PTBP1	SFRS3	RPS18	RPS19	RCC2	RPS16	SERBP1	RPS14	EIF2S1	RPS15	RPS12	RPS13	RPS10	RPS11
nuclear part	2.0791e-34	1.3243e-35	16369	1741	296	112	XRCC5	NCBP2	RPL17	STK38	U2AF2	XRCC6	SNRPD1	SYNCRIP	SNRPD2	NONO	TOP1	WIBG	RPL11	ACTN4	SNRPN	BYSL	PTBP1	HNRNPA2B1	ACTN1	HNRNPR	HNRNPU	MRTO4	PA2G4	RPS19	RCC2	RPS14	RPS15	RPS13	SNRPA	AKAP8	SNRPE	LRPPRC	HMGB1	HMGB2	SNRPB2	SYCP2	RPS25	HNRNPA3	HNRNPL	VRK1	HNRNPK	RPL9	HNRNPF
intracellular organelle lumen	2.2663e-32	1.5157e-33	16369	1642	296	106	XRCC5	NCBP2	RPL17	STK38	RPL13	XRCC6	SNRPD1	SYNCRIP	SNRPD2	NONO	TOP1	WIBG	RPL11	ACTN4	BYSL	PTBP1	HNRNPA2B1	ACTN1	HNRNPR	MRTO4	PA2G4	RPS19	RCC2	RPS14	RPS15	RPS12	RPS13	AKAP8	SNRPE	MDH2	LRPPRC	HMGB1	HMGB2	GLUD1	CALR	ACAT1	RPS25	HNRNPA3	HNRNPL	VRK1	HNRNPK	RPL9	HNRNPF
nuclear lumen	2.3009e-32	1.6121e-33	16369	1316	296	95	NCBP2	XRCC5	SRSF1	RPL17	STK38	LYAR	XRCC6	SNRPD1	SNRPD2	SYNCRIP	RPS2	NONO	TOP1	SBDS	RPS3A	WIBG	RPL11	FTSJ3	RBBP4	ACTN4	BYSL	HNRNPA2B1	PTBP1	ACTN1	MCM3	RBBP7	MCM4	NCL	HNRNPR	MCM5	MRTO4	PA2G4	RPS19	RCC2	RPS14	RPS15	RPS13	RUVBL2	AKAP8	RUVBL1	RBM39	SNRPE	LRPPRC
membrane-enclosed lumen	3.2526e-32	2.3825e-33	16369	1713	296	108	XRCC5	NCBP2	RPL17	STK38	RPL13	XRCC6	SNRPD1	SYNCRIP	SNRPD2	NONO	TOP1	WIBG	CPOX	RPL11	ACTN4	BYSL	PTBP1	HNRNPA2B1	ACTN1	HNRNPR	MRTO4	PA2G4	RPS19	RCC2	RPS14	RPS15	RPS12	RPS13	AKAP8	SNRPE	MDH2	LRPPRC	HMGB1	HMGB2	GLUD1	PNPT1	CALR	ACAT1	RPS25	HNRNPA3	HNRNPL	VRK1	HNRNPK
organelle lumen	1.2743e-31	9.74e-33	16369	1677	296	106	XRCC5	NCBP2	RPL17	STK38	RPL13	XRCC6	SNRPD1	SYNCRIP	SNRPD2	NONO	TOP1	WIBG	RPL11	ACTN4	BYSL	PTBP1	HNRNPA2B1	ACTN1	HNRNPR	MRTO4	PA2G4	RPS19	RCC2	RPS14	RPS15	RPS12	RPS13	AKAP8	SNRPE	MDH2	LRPPRC	HMGB1	HMGB2	GLUD1	CALR	ACAT1	RPS25	HNRNPA3	HNRNPL	VRK1	HNRNPK	RPL9	HNRNPF
cytoplasm	9.8733e-25	7.8609e-26	16369	7643	296	226	XRCC5	HMGN1	RPL18	RPL17	RPL19	HMGN2	RPL14	RPL13	XRCC6	RPL15	RPLP2	SYNCRIP	CCT2	CCT3	EIF1AX	RPLP0	RPLP1	RPL10	FAU	RPL11	RPL12	ECM29	YARS	BYSL	EIF2S3	RPS18	RPS19	RCC2	RPS16	SERBP1	RPS14	EIF2S1	RPS15	EIF2S2	RPS12	RPS13	RPS10	RPS11	MCTS1	MDH2	ALDOA	CALR	ACAT1
nucleus	2.983e-24	2.47e-25	16369	5186	296	180	HMGN1	XRCC5	NCBP2	RPL17	HMGN2	STK38	U2AF2	XRCC6	SNRPD1	SNRPD2	SYNCRIP	H1FX	CCT2	NONO	TOP1	DDX17	HIST1H2BK	WIBG	SND1	RPL11	DNAJC2	RPS27A	ECM29	YARS	ACTN4	SNRPN	SF3B14	BYSL	HNRNPA2B1	PTBP1	ACTN1	HNRNPR	HNRNPU	SFRS3	MRTO4	PSMA2	PSMA1	PA2G4	RPS19	TRIM33	RCC2	PSMA4	SERBP1
nucleolus	3.5758e-22	3.0747e-23	16369	459	296	48	HMGB1	RPL17	HMGB2	LYAR	RPL35	RPL36	RPA1	HNRNPA3	RPS25	TOP1	SBDS	VRK1	RPS3A	RPL9	WIBG	NPM1	RPL3	RPL5	RPL11	FTSJ3	DHX9	ACTN4	SUB1	BYSL	HNRNPA2B1	PTBP1	ACTN1	RPS9	SSB	RPL24	ILF3	DDX5	RPS6	NCL	HNRNPA1	MRTO4	RPS7	PA2G4	RPS19	ILF2	RPL23	RCC2	UBTF
cytoplasmic part	1.0978e-18	9.7889e-20	16369	5143	296	168	NCBP2	RPL18	RPL17	RPL19	RPL14	RPL13	RPL15	SNRPD1	SNRPD2	SYNCRIP	RPLP2	CCT2	CCT3	CPOX	SND1	EIF1AX	RPLP0	RPLP1	FAU	RPL10	RPL11	RPL12	RPS27A	ECM29	RPL36AL	RPL35A	ACTN4	ACTN1	EIF2S3	HNRNPU	RPS18	RPS19	RPS16	EIF2S1	SERBP1	RPS14	EIF2S2	RPS15	RPS12	RPS13	MVK	RPS10	AKAP8
spliceosomal complex	1.9519e-17	1.8027e-18	16369	135	296	25	SRSF1	U2AF2	SNRPB2	SNRPD1	SYNCRIP	SNRPD2	SF3B3	SF3B2	PRPF19	HNRNPA3	SF3B1	HNRNPK	HNRNPF	PABPC1	HNRNPC	GEMIN7	SNRPN	HNRNPA2B1	DDX5	HNRNPA1	HNRNPR	HNRNPU	SNRPA	HNRNPH1	SNRPE
nucleoplasm	3.0262e-17	2.8912e-18	16369	929	296	60	SRSF1	XRCC5	NCBP2	STK38	XRCC6	SNRPD1	SYNCRIP	SNRPD2	RPS2	NONO	TOP1	WIBG	RBBP4	PTBP1	HNRNPA2B1	RBBP7	MCM3	MCM4	HNRNPR	NCL	MCM5	RPS15	RUVBL2	RBM39	RUVBL1	SNRPE	LRPPRC	HMGB1	HMGB2	MGMT	PRKDC	RPA1	PRPF19	HNRNPL	SF3B1	SET	HNRNPK	HNRNPF	NPM1	ACTL6A	GEMIN7	APEX1	GTF3C4
heterogeneous nuclear ribonucleoprotein complex	5.6612e-17	5.5891e-18	16369	17	296	12	HNRNPL	HNRNPK	HNRNPUL1	HNRNPF	HNRNPA2B1	PTBP1	HNRNPD	HNRNPH1	HNRNPR	HNRNPA1	HNRNPU	HNRNPA0
membrane-bounded organelle	2.6294e-12	2.6796e-13	16369	8353	296	212	XRCC5	HMGN1	RPL17	HMGN2	RPL13	U2AF2	XRCC6	SYNCRIP	CCT2	H1FX	NONO	DDX17	HIST1H2BK	RPL10	RPL11	ECM29	YARS	SF3B14	BYSL	PTBP1	SFRS3	RPS19	RCC2	SERBP1	RPS14	EIF2S1	RPS15	RPS12	RPS13	MDH2	FUS	ALDOA	CALR	ACAT1	RPS25	HNRNPA3	VRK1	RPS27	HTATSF1	SLC4A1AP	PABPC1	DHX9	RPSA
intracellular membrane-bounded organelle	5.6364e-12	5.9236e-13	16369	8346	296	211	XRCC5	HMGN1	RPL17	HMGN2	RPL13	U2AF2	XRCC6	SYNCRIP	CCT2	H1FX	NONO	DDX17	HIST1H2BK	RPL10	RPL11	ECM29	YARS	SF3B14	BYSL	PTBP1	SFRS3	RPS19	RCC2	SERBP1	RPS14	EIF2S1	RPS15	RPS12	RPS13	MDH2	FUS	CALR	ACAT1	RPS25	HNRNPA3	VRK1	RPS27	HTATSF1	SLC4A1AP	PABPC1	DHX9	RPSA	ZC3H15
chaperonin-containing T-complex	2.1172e-09	2.2926e-10	16369	7	296	6	CCT7	TCP1	CCT4	CCT2	CCT6A	CCT3
chromosome	3.2165e-09	3.5852e-10	16369	463	296	31	HMGN1	XRCC5	HMGB1	HMGB2	HMGN2	HP1BP3	XRCC6	H1FX	SYCP2	RPA1	HIST1H2BK	HNRNPD	BUB3	MSH6	SSRP1	TCP1	HIST1H1E	RBBP4	HIST1H1D	PDS5A	HIST1H1B	TRIM28	MCM3	SMC4	RCC2	SMARCC2	SUPT16H	PCNA	DNMT1	AKAP8	LRPPRC
polysome	5.7707e-09	6.6161e-10	16369	19	296	8	PSMA1	EIF2S1	EIF2A	RPL7A	RPS4X	RPS6	CALR	YBX2
cell	3.1804e-08	3.8489e-09	16369	15039	296	294	XRCC5	HMGN1	RPL18	RPL17	RPL19	HMGN2	RPL14	RPL13	U2AF2	XRCC6	RPL15	SYNCRIP	RPLP2	H1FX	CCT2	CCT3	NONO	DDX17	HIST1H2BK	EIF1AX	RPLP0	RPLP1	RPL10	FAU	RPL11	RPL12	ECM29	YARS	BCR	SF3B14	BYSL	PTBP1	EIF2S3	SFRS3	RPS18	RPS19	RCC2	RPS16	SERBP1	RPS14	EIF2S1	RPS15	EIF2S2
cell part	3.1804e-08	3.7791e-09	16369	15038	296	294	XRCC5	HMGN1	RPL18	RPL17	RPL19	HMGN2	RPL14	RPL13	U2AF2	XRCC6	RPL15	SYNCRIP	RPLP2	H1FX	CCT2	CCT3	NONO	DDX17	HIST1H2BK	EIF1AX	RPLP0	RPLP1	RPL10	FAU	RPL11	RPL12	ECM29	YARS	BCR	SF3B14	BYSL	PTBP1	EIF2S3	SFRS3	RPS18	RPS19	RCC2	RPS16	SERBP1	RPS14	EIF2S1	RPS15	EIF2S2
chromosomal part	1.578e-06	1.9599e-07	16369	391	296	24	XRCC5	HMGN1	MSH6	TCP1	HIST1H1E	HMGN2	HIST1H1D	RBBP4	PDS5A	HP1BP3	HIST1H1B	TRIM28	XRCC6	H1FX	MCM3	SYCP2	SMC4	RPA1	HIST1H2BK	RCC2	SMARCC2	PCNA	DNMT1	BUB3
CRD-mediated mRNA stability complex	4.055e-06	5.1657e-07	16369	5	296	4	DHX9	SYNCRIP	HNRNPU	YBX1
chromatin	3.1973e-05	4.1748e-06	16369	202	296	15	HMGN1	MSH6	TCP1	HIST1H1E	HMGN2	HIST1H1D	RBBP4	PDS5A	HP1BP3	HIST1H1B	TRIM28	H1FX	HIST1H2BK	SMARCC2	DNMT1
H4/H2A histone acetyltransferase complex	3.6172e-05	4.8383e-06	16369	15	296	5	ACTB	ACTL6A	RUVBL2	RUVBL1	MRGBP
protein-DNA complex	7.3648e-05	1.0086e-05	16369	97	296	10	RPA1	XRCC5	HIST1H1E	HIST1H1D	HIST1H2BK	HP1BP3	HIST1H1B	XRCC6	H1FX	MCM3
small nuclear ribonucleoprotein complex	0.00011933	1.6721e-05	16369	31	296	6	SNRPN	SNRPB2	SNRPD1	SNRPD2	SNRPE	SF3B3
eukaryotic translation initiation factor 2 complex	0.00016121	2.3103e-05	16369	4	296	3	EIF2S1	EIF2S2	EIF2A
nucleoplasm part	0.00042888	6.2829e-05	16369	584	296	25	ACTB	SRSF1	RBBP4	STK38	SUB1	XRCC6	YWHAB	PRKDC	MRGBP	RBBP7	RPA1	NONO	PRPF19	SF3B1	SRSF2	SFPQ	NPM1	PSPC1	ACTL6A	RUVBL2	RUVBL1	RBM39	PARP1	GEMIN7	GTF3C4
NuA4 histone acetyltransferase complex	0.00060727	9.0897e-05	16369	14	296	4	ACTB	ACTL6A	RUVBL2	RUVBL1
proteasome complex	0.00065517	0.00010015	16369	60	296	7	PSMA2	PSMA1	PSMC4	PSMB1	PSMD12	PSMA4	PSMC1
paraspeckles	0.00072051	0.00011244	16369	6	296	3	NONO	SFPQ	PSPC1
nuclear chromosome part	0.00090223	0.00014367	16369	132	296	10	RPA1	XRCC5	MSH6	TCP1	RBBP4	TRIM28	XRCC6	PCNA	MCM3	SYCP2
nonhomologous end joining complex	0.0011952	0.00019413	16369	7	296	3	XRCC5	XRCC6	PRKDC
nuclear chromosome	0.0014084	0.00023323	16369	167	296	11	RPA1	XRCC5	MSH6	TCP1	RBBP4	TRIM28	XRCC6	PCNA	MCM3	SYCP2	LRPPRC
pigment granule	0.0015114	0.00025993	16369	92	296	8	HSP90AB1	HSP90B1	YWHAZ	CCT4	PPIB	SND1	YWHAB	YWHAE
melanosome	0.0015114	0.00025993	16369	92	296	8	HSP90AB1	HSP90B1	YWHAZ	CCT4	PPIB	SND1	YWHAB	YWHAE
nuclear periphery	0.0016625	0.0002912	16369	71	296	7	NONO	SFPQ	PSPC1	PCNA	RUVBL2	AKAP8	RUVBL1
proteasome core complex, alpha-subunit complex	0.0017183	0.00030645	16369	8	296	3	PSMA2	PSMA1	PSMA4
Ku70:Ku80 complex	0.0017954	0.00032591	16369	2	296	2	XRCC5	XRCC6
proteasome core complex	0.0021863	0.00040384	16369	20	296	4	PSMA2	PSMA1	PSMB1	PSMA4
histone methyltransferase complex	0.0026427	0.00050497	16369	56	296	6	ACTB	RBBP4	STK38	RUVBL2	RUVBL1	RBBP7
methyltransferase complex	0.0026427	0.00050497	16369	56	296	6	ACTB	RBBP4	STK38	RUVBL2	RUVBL1	RBBP7
nuclear body	0.0035914	0.0006977	16369	190	296	11	RPA1	PRPF19	SRSF1	NONO	SF3B1	SRSF2	SFPQ	NPM1	PSPC1	RBM39	GEMIN7
microtubule cytoskeleton	0.0042475	0.00083867	16369	577	296	22	DHX9	TCP1	PPP4R2	SPIN1	KIF11	CKAP5	C14ORF166	MCM3	EML4	SBDS	CCT4	RCC2	NPM1	CCT8	MAP4	RUVBL1	RBM39	DYNC1H1	APEX1	ECM29	SPTAN1	DNM2
perinuclear region of cytoplasm	0.0042638	0.00085548	16369	324	296	15	HMGB2	ACTN4	YWHAB	C14ORF166	CALR	RPS6	NCL	HSP90B1	SET	SORBS2	SERBP1	ANP32A	GAPDH	APEX1	LRPPRC
nuclear matrix	0.0050714	0.0010337	16369	64	296	6	NONO	SFPQ	PSPC1	RUVBL2	AKAP8	RUVBL1
nucleosome	0.0054191	0.0011218	16369	65	296	6	HIST1H1E	HIST1H1D	HIST1H2BK	HP1BP3	HIST1H1B	H1FX
protein complex	0.0064458	0.0013754	16369	2601	296	67	XRCC5	NCBP2	STK38	XRCC6	SYNCRIP	EIF2A	CCT2	CCT3	YBX1	COPB2	WIBG	DYNC1H1	KIF11	RBBP4	ACTN4	PFKM	CCT6A	MCM3	RBBP7	HNRNPU	EML4	PSMA2	PSMA1	ARPC1B	RCC2	EIF2S1	PSMA4	ARCN1	EIF2S2	EIF4A1	RUVBL2	RUVBL1	SRP9	YWHAZ	HMGB2	PRKDC	CALR	RPA1	PRPF19	EIF3D	SET	ARPC3	PSMB1
microtubule organizing center	0.0064458	0.0013601	16369	271	296	13	DHX9	TCP1	PPP4R2	CKAP5	C14ORF166	MCM3	CCT4	CCT8	NPM1	RUVBL1	RBM39	APEX1	ECM29
replication fork	0.009151	0.0019818	16369	30	296	4	RPA1	PCNA	DNMT1	MCM3
histone acetyltransferase complex	0.0092645	0.0020358	16369	50	296	5	ACTB	ACTL6A	RUVBL2	RUVBL1	MRGBP
nuclear replication fork	0.010167	0.0022666	16369	15	296	3	RPA1	PCNA	MCM3
condensed chromosome	0.010614	0.0023999	16369	129	296	8	RPA1	HMGB1	HMGB2	AKAP8	SYCP2	LRPPRC	BUB3	SMC4
centrosome	0.010684	0.0024498	16369	159	296	9	DHX9	TCP1	PPP4R2	CKAP5	NPM1	RBM39	MCM3	APEX1	ECM29
histone pre-mRNA 3'end processing complex	0.013339	0.0031436	16369	5	296	2	SYNCRIP	YBX1
DNA-dependent protein kinase-DNA ligase 4 complex	0.013339	0.0031436	16369	5	296	2	XRCC6	PRKDC
Arp2/3 protein complex	0.026984	0.0064451	16369	7	296	2	ARPC1B	ARPC3
ESC/E(Z) complex	0.034627	0.0084914	16369	8	296	2	RBBP4	RBBP7
MLL5-L complex	0.034627	0.0084914	16369	8	296	2	ACTB	STK38
stress granule	0.042821	0.010788	16369	9	296	2	DDX1	YBX1
chromatin remodeling complex	0.042821	0.01091	16369	74	296	5	KIF11	RBBP4	SMARCC2	ACTL6A	RBBP7
pseudopodium	0.042821	0.010788	16369	9	296	2	ACTN4	ACTN1
[truncated: 251 more columns]
