# Supplementary material for: Identification of the PAK4 interactome reveals PAK4 phosphorylation of N-WASP and promotion of Arp2/3-dependent actin polymerization
Source: Oncotarget. 2017 Aug 18;8(44):77061–74. doi: 10.18632/oncotarget.20352 (PMC5652764; doi:10.18632/oncotarget.20352)
Supplement: Supplementary file 4 [file oncotarget-08-77061-s004.xlsx]

## Sheet: Pfam protein domain
Supplementary Table 3: Complete list of Pfam protein domains enriched in the PAK4 interactome. Red text: selected GO terms in the Supplementary Figure S2B
PFAM Protein Domain description	Number of PAK4 interactors	Percentage of PAK4 interactors	Total number of PAK4 interactors recognized by PFAM	Number of proteins in PFAM term in the database	Total number of proteins in database	Pvalue (Modified Fishes Exact P-Value)	Genes
PF00076:RBD	26	8.66667	294	158	16241	7.85471e-17	772535, 811567, 803332, 826437, 816370, 822132, 781090, 825717, 813541, 782425, 774108, 784420, 810069, 812172, 827100, 811579, 792174, 799658, 798354, 814227, 773774, 826656, 824519, 777508, 825901, 795511
PF00076:RRM_1	29	9.66667	294	209	16241	9.14927e-17	772535, 811567, 803332, 826437, 816370, 781090, 822132, 776456, 782353, 825717, 813541, 782425, 774108, 784420, 810069, 812172, 827100, 811579, 799658, 792174, 798354, 814227, 773774, 826656, 824519, 777508, 825901, 788561, 795511
PF00118:TCP-1/cpn60 chaperonin family	7	2.33333	294	13	16241	5.05469e-08	816561, 796391, 812033, 821074, 779168, 819354, 801999
PF00118:Cpn60_TCP1	7	2.33333	294	15	16241	1.43003e-07	816561, 796391, 812033, 821074, 779168, 819354, 801999
PF00538:linker histone H1 and H5 family	5	1.66667	294	11	16241	3.09912e-05	796971, 781795, 799393, 798572, 781820
PF00538:Linker_histone	5	1.66667	294	14	16241	9.00654e-05	796971, 781795, 799393, 798572, 781820
PF03144:GTP_EFTU_D2	5	1.66667	294	15	16241	0.000121077	793126, 776090, 783097, 794612, 799635
PF00244:14-3-3 protein	4	1.33333	294	7	16241	0.000192778	797325, 815903, 790173, 791999
PF00244:14-3-3	4	1.33333	294	7	16241	0.000192778	797325, 815903, 790173, 791999
PF00009:GTP_EFTU	5	1.66667	294	17	16241	0.000205178	793126, 776090, 783097, 794612, 799635
PF00013:KH_1	6	2	294	35	16241	0.000384688	789106, 803294, 810749, 782567, 800198, 819065
PF03144:Elongation factor Tu domain 2	4	1.33333	294	10	16241	0.00063486	793126, 776090, 783097, 799635
PF02037:SAP	5	1.66667	294	23	16241	0.000700975	817941, 781592, 781065, 816996, 799974
PF00009:Elongation factor Tu GTP binding domain	4	1.33333	294	11	16241	0.000861311	793126, 776090, 783097, 799635
PF00428:Ribosomal_60s	3	1	294	3	16241	0.000961509	796227, 794792, 811161
PF00428:60s Acidic ribosomal protein	3	1	294	3	16241	0.000961509	796227, 794792, 811161
PF08075:NOPS	3	1	294	3	16241	0.000961509	776456, 826656, 774108
PF00270:DEAD/DEAH box helicase	6	2	294	55	16241	0.00307518	822287, 778310, 811155, 787752, 775919, 826174
PF01423:LSM	4	1.33333	294	19	16241	0.00454591	778811, 817329, 784695, 776169
PF00227:Proteasome	4	1.33333	294	19	16241	0.00454591	822964, 805348, 782800, 784614
PF01423:LSM domain	4	1.33333	294	19	16241	0.00454591	778811, 817329, 784695, 776169
PF08726:Ca2+ insensitive EF hand	3	1	294	6	16241	0.00463779	786096, 803228, 808953
PF08726:efhand_Ca_insen	3	1	294	6	16241	0.00463779	786096, 803228, 808953
PF00270:DEAD	6	2	294	61	16241	0.00481885	822287, 778310, 811155, 787752, 775919, 826174
PF10584:Proteasome_A_N	3	1	294	8	16241	0.00845295	822964, 805348, 784614
PF00467:KOW motif	3	1	294	8	16241	0.00845295	791681, 784332, 785872
PF00493:MCM	3	1	294	9	16241	0.0107394	807548, 803741, 815420
PF00467:KOW	3	1	294	9	16241	0.0107394	791681, 784332, 785872
PF01248:Ribosomal_L7Ae	3	1	294	11	16241	0.016022	800729, 823404, 798725
PF01248:Ribosomal protein L7Ae/L30e/S12e/Gadd45 family	3	1	294	11	16241	0.016022	800729, 823404, 798725
PF00013:KH domain	3	1	294	13	16241	0.02219	803294, 800198, 819065
PF00271:Helicase conserved C-terminal domain	6	2	294	89	16241	0.0224358	822287, 778310, 811155, 787752, 775919, 826174
PF02037:SAP domain	3	1	294	15	16241	0.0291738	817941, 781065, 816996
PF00400:WD40	10	3.33333	294	241	16241	0.0314042	792631, 815272, 787979, 784316, 786977, 793354, 824401, 817432, 775273, 800352
PF03730:Ku_C	2	0.666667	294	2	16241	0.0357571	781592, 809635
PF03483:B3/4 domain	2	0.666667	294	2	16241	0.0357571	818951, 816797
PF03483:B3_4	2	0.666667	294	2	16241	0.0357571	818951, 816797
PF06068:TIP49 C-terminus	2	0.666667	294	2	16241	0.0357571	813593, 784165
PF06068:TIP49	2	0.666667	294	2	16241	0.0357571	813593, 784165
PF03731:Ku_N	2	0.666667	294	2	16241	0.0357571	781592, 809635
PF00466:Ribosomal protein L10	2	0.666667	294	2	16241	0.0357571	796227, 800131
PF02735:Ku	2	0.666667	294	2	16241	0.0357571	781592, 809635
PF00466:Ribosomal_L10	2	0.666667	294	2	16241	0.0357571	796227, 800131
PF00271:Helicase_C	6	2	294	106	16241	0.0429716	822287, 778310, 811155, 787752, 775919, 826174
